# Supplementary material for: CD4 T-cell transcriptome analysis reveals aberrant regulation of STAT3 and Wnt signaling pathways in rheumatoid arthritis: evidence from a case–control study
Source: Arthritis Res Ther. 2015 Mar 22;17(1):76. doi: 10.1186/s13075-015-0590-9 (PMC4392874; doi:10.1186/s13075-015-0590-9)
Supplement: Additional file 4: Table S4. — A table listing the 664 downregulated genes in rheumatoid arthritis (RA) patients versus healthy controls. [file 13075_2015_590_MOESM4_ESM.xlsx]

## Sheet: Down-regulated DE genes
probe set ID	Gene symbol	Description	p-value	FDR	Geom mean of intensities in rheumatoid arthritis group	Geom mean of intensities in control group	Fold-change	UPorDOWN
221588_x_at	ALDH6A1	aldehyde dehydrogenase 6 family, member A1	0	0	67.44	219.78	0.31	down
224943_at	BTBD7	BTB (POZ) domain containing 7	0	0	13.56	36.31	0.37	down
230326_s_at	C11orf73	chromosome 11 open reading frame 73	0	0	351.55	703.27	0.5	down
212574_x_at	C19orf6	chromosome 19 open reading frame 6	0	0	24.58	41.48	0.59	down
236390_at	C20orf94	chromosome 20 open reading frame 94	0	0	45.99	108.01	0.43	down
1556359_at	C6orf89	Chromosome 6 open reading frame 89	0	0	12.69	24.48	0.52	down
229068_at	CCT5	chaperonin containing TCP1, subunit 5 (epsilon)	0	0	61.88	117.5	0.53	down
1554606_at	CEP120	centrosomal protein 120kDa	0	0	43.07	103.56	0.42	down
225077_at	CHD2	chromodomain helicase DNA binding protein 2	0	0	304.87	929.68	0.33	down
214683_s_at	CLK1	CDC-like kinase 1	0	0	26.23	54.62	0.48	down
232087_at	CXorf23	chromosome X open reading frame 23	0	0	35.27	60.03	0.59	down
212961_x_at	CXorf40B	chromosome X open reading frame 40B	0	0	15.64	59.78	0.26	down
1554049_s_at	DCAF8	DDB1 and CUL4 associated factor 8	0	0	19.06	73.64	0.26	down
200702_s_at	DDX24	DEAD (Asp-Glu-Ala-Asp) box polypeptide 24	0	0	135.1	291.85	0.46	down
1569867_at	EME2	essential meiotic endonuclease 1 homolog 2 (S. pombe)	0	0	124.81	355.1	0.35	down
238716_at	FAM85A	family with sequence similarity 85, member A	0	0	48.93	142.94	0.34	down
226294_x_at	FAM91A1	family with sequence similarity 91, member A1	0	0	23.91	73.03	0.33	down
230086_at	FNBP1	formin binding protein 1	0	0	27.4	64.82	0.42	down
228768_at	FNIP1	folliculin interacting protein 1	0	0	26.77	100.07	0.27	down
205285_s_at	FYB	FYN binding protein	0	0	13.26	29.56	0.45	down
222149_x_at	GOLGA8C	golgin A8 family, member C	0	0	12.91	48.94	0.26	down
224835_at	GPCPD1	glycerophosphocholine phosphodiesterase GDE1 homolog (S. cerevisiae)	0	0	64.91	148.79	0.44	down
1558561_at	HM13	histocompatibility (minor) 13	0	0	20.75	65.26	0.32	down
212356_at	KHNYN	KH and NYN domain containing	0	0	14.62	27.38	0.53	down
211996_s_at	LOC100132247	similar to Uncharacterized protein KIAA0220	0	0	790.83	1629.15	0.49	down
1569315_s_at	LOC100272228	hypothetical LOC100272228	0	0	35.43	95.25	0.37	down
227941_at	LOC339803	hypothetical protein LOC339803	0	0	14.69	26.13	0.56	down
238511_at	LOC440288	similar to FLJ16518 protein	0	0	115.93	251.85	0.46	down
241879_at	LPP	LIM domain containing preferred translocation partner in lipoma	0	0	15.48	33.61	0.46	down
226758_at	LUC7L2	LUC7-like 2 (S. cerevisiae)	0	0	29.2	108.5	0.27	down
238931_at	METT10D	methyltransferase 10 domain containing	0	0	51.3	112.82	0.45	down
200898_s_at	MGEA5	meningioma expressed antigen 5 (hyaluronidase)	0	0	36.31	123.15	0.29	down
226100_at	MLL5	myeloid/lymphoid or mixed-lineage leukemia 5 (trithorax homolog, Drosophila)	0	0	53.89	118.45	0.45	down
216248_s_at	NR4A2	nuclear receptor subfamily 4, group A, member 2	0	0	108.39	199.16	0.54	down
212593_s_at	PDCD4	programmed cell death 4 (neoplastic transformation inhibitor)	0	0	102.89	178.76	0.58	down
211941_s_at	PEBP1	phosphatidylethanolamine binding protein 1	0	0	16.37	39.86	0.41	down
40446_at	PHF1	PHD finger protein 1	0	0	69.83	271.52	0.26	down
1567214_a_at	PNN	pinin, desmosome associated protein	0	0	23.34	47.59	0.49	down
213225_at	PPM1B	protein phosphatase, Mg2+/Mn2+ dependent, 1B	0	0	24.51	76.4	0.32	down
225746_at	RAB11FIP4	RAB11 family interacting protein 4 (class II)	0	0	89.48	231.72	0.39	down
222630_at	RFX7	regulatory factor X, 7	0	0	44.58	83.97	0.53	down
212842_x_at	RGPD4	RANBP2-like and GRIP domain containing 4	0	0	47.78	102.92	0.46	down
209761_s_at	SP110	SP110 nuclear body protein	0	0	206.33	683.23	0.3	down
236259_at	STK4	serine/threonine kinase 4	0	0	20.97	52.93	0.4	down
226318_at	TBRG1	transforming growth factor beta regulator 1	0	0	99.08	237.71	0.42	down
233632_s_at	XRN1	5'-3' exoribonuclease 1	0	0	179.28	425.31	0.42	down
228315_at	ZMAT3	zinc finger, matrin type 3	0	0	98.79	261.62	0.38	down
227918_s_at	ZYG11B	zyg-11 homolog B (C. elegans)	0	0	24.3	101.47	0.24	down
232008_s_at	BBX	bobby sox homolog (Drosophila)	1.11022e-16	3.16899e-16	28.52	71.22	0.4	down
213710_s_at	CALM1	Calmodulin 1 (phosphorylase kinase, delta)	1.11022e-16	3.16899e-16	58.27	243.73	0.24	down
214693_x_at	NBPF10	neuroblastoma breakpoint family, member 10	1.11022e-16	3.16899e-16	38.4	114.48	0.34	down
227164_at	SFRS1	splicing factor, arginine/serine-rich 1	1.11022e-16	3.16899e-16	10.63	32.07	0.33	down
212759_s_at	TCF7L2	transcription factor 7-like 2 (T-cell specific, HMG-box)	1.11022e-16	3.16899e-16	46.08	113.14	0.41	down
203176_s_at	TFAM	transcription factor A, mitochondrial	2.22045e-16	6.10104e-16	45.92	115.13	0.4	down
212633_at	KIAA0776	KIAA0776	3.33067e-16	8.66563e-16	10.57	20.09	0.53	down
222406_s_at	PNRC2	proline-rich nuclear receptor coactivator 2	3.33067e-16	8.66563e-16	103.97	274.96	0.38	down
1569385_s_at	TET2	tet oncogene family member 2	3.33067e-16	8.66563e-16	75.26	252.09	0.3	down
208663_s_at	TTC3	tetratricopeptide repeat domain 3	3.33067e-16	8.66563e-16	70.58	163.96	0.43	down
223117_s_at	USP47	ubiquitin specific peptidase 47	4.44089e-16	1.14528e-15	80.33	168.77	0.48	down
213229_at	DICER1	dicer 1, ribonuclease type III	6.66134e-16	1.67387e-15	28.73	66.22	0.43	down
1558346_at	COX17	COX17 cytochrome c oxidase assembly homolog (S. cerevisiae)	7.77156e-16	1.9363e-15	52.1	106.93	0.49	down
215599_at	GUSBP3	glucuronidase, beta pseudogene 3	8.88178e-16	2.19432e-15	33.24	64.19	0.52	down
200658_s_at	PHB	prohibitin	9.99201e-16	2.44804e-15	85.95	279.15	0.31	down
226555_at	INO80D	INO80 complex subunit D	1.22125e-15	2.943e-15	106.98	391.58	0.27	down
232021_at	GXYLT1	glucoside xylosyltransferase 1	2.22045e-15	5.30741e-15	21.93	141.09	0.16	down
227129_x_at	FLJ45340	hypothetical LOC402483	2.33147e-15	5.52784e-15	16.28	38.8	0.42	down
1560434_x_at	CLTA	clathrin, light chain A	2.44249e-15	5.74474e-15	10.8	20.41	0.53	down
227510_x_at	MALAT1	metastasis associated lung adenocarcinoma transcript 1 (non-protein coding)	4.996e-15	1.14752e-14	24.46	54.77	0.45	down
213483_at	PPWD1	peptidylprolyl isomerase domain and WD repeat containing 1	5.32907e-15	1.21453e-14	54.01	91.67	0.59	down
227073_at	MAP3K2	mitogen-activated protein kinase kinase kinase 2	5.77316e-15	1.29566e-14	49.22	98.47	0.5	down
228801_at	ORMDL1	ORM1-like 1 (S. cerevisiae)	6.10623e-15	1.36002e-14	37.67	110.41	0.34	down
225036_at	TOMM5	translocase of outer mitochondrial membrane 5 homolog (yeast)	7.10543e-15	1.55895e-14	13.48	29.4	0.46	down
223465_at	COL4A3BP	collagen, type IV, alpha 3 (Goodpasture antigen) binding protein	8.32667e-15	1.80003e-14	169.13	727.3	0.23	down
226094_at	PIK3C2A	phosphoinositide-3-kinase, class 2, alpha polypeptide	8.99281e-15	1.92984e-14	13.53	28.63	0.47	down
226557_at	TTC5	tetratricopeptide repeat domain 5	1.31006e-14	2.791e-14	214.67	442.44	0.49	down
231775_at	TNFRSF10A	tumor necrosis factor receptor superfamily, member 10a	1.4988e-14	3.17013e-14	30.16	78.96	0.38	down
222602_at	UBA6	ubiquitin-like modifier activating enzyme 6	1.69864e-14	3.56715e-14	18.45	39.77	0.46	down
227922_x_at	LOC441124	Hypothetical gene supported by AK093729; BX647918	1.92069e-14	3.97663e-14	151.87	284.37	0.53	down
230152_at	WDR52	WD repeat domain 52	2.04281e-14	4.1999e-14	67.58	120.25	0.56	down
235476_at	TRIM59	tripartite motif-containing 59	2.06501e-14	4.21607e-14	68.63	200.07	0.34	down
212028_at	RBM25	RNA binding motif protein 25	2.22045e-14	4.47131e-14	28.94	120.57	0.24	down
208621_s_at	EZR	ezrin	4.80727e-14	9.444e-14	12.71	35.7	0.36	down
231999_at	ANKRD11	ankyrin repeat domain 11	8.24896e-14	1.58509e-13	67.59	156.1	0.43	down
213668_s_at	SOX4	SRY (sex determining region Y)-box 4	1.03029e-13	1.95422e-13	35.3	73.95	0.48	down
203491_s_at	CEP57	centrosomal protein 57kDa	1.26787e-13	2.38946e-13	10.39	26.91	0.39	down
1564310_a_at	PARP15	poly (ADP-ribose) polymerase family, member 15	2.20268e-13	4.04743e-13	79.54	204.92	0.39	down
226472_at	PPIL4	peptidylprolyl isomerase (cyclophilin)-like 4	2.3026e-13	4.20475e-13	15.51	40.15	0.39	down
221745_at	DCAF7	DDB1 and CUL4 associated factor 7	5.15032e-13	9.28954e-13	12.05	99.94	0.12	down
219180_s_at	PEX26	peroxisomal biogenesis factor 26	6.48481e-13	1.14164e-12	21.91	44.69	0.49	down
227402_s_at	UTP23	UTP23, small subunit (SSU) processome component, homolog (yeast)	7.80709e-13	1.35816e-12	10.5	34.44	0.3	down
200951_s_at	CCND2	cyclin D2	9.30478e-13	1.60918e-12	161.99	386.3	0.42	down
1558953_s_at	CEP164	centrosomal protein 164kDa	1.34281e-12	2.29528e-12	46.96	133.24	0.35	down
232323_s_at	TTC17	tetratricopeptide repeat domain 17	1.74294e-12	2.96199e-12	11.25	35.73	0.31	down
228693_at	CCDC50	coiled-coil domain containing 50	2.04403e-12	3.43397e-12	43.69	115.61	0.38	down
214383_x_at	KLHDC3	kelch domain containing 3	2.53919e-12	4.2416e-12	81.18	218.63	0.37	down
209055_s_at	CDC5L	CDC5 cell division cycle 5-like (S. pombe)	3.03368e-12	5.01069e-12	348.81	646.25	0.54	down
222628_s_at	REV1	REV1 homolog (S. cerevisiae)	3.28981e-12	5.40338e-12	21.96	47.12	0.47	down
231836_at	HKR1	HKR1, GLI-Kruppel zinc finger family member	5.04086e-12	8.18791e-12	10.1	19.67	0.51	down
238781_at	SFRS12	splicing factor, arginine/serine-rich 12	8.50453e-12	1.35888e-11	151.15	275.24	0.55	down
1558080_s_at	DNAJC3	DnaJ (Hsp40) homolog, subfamily C, member 3	1.0007e-11	1.5903e-11	388.79	1138.64	0.34	down
235643_at	SAMD9L	sterile alpha motif domain containing 9-like	1.07516e-11	1.69945e-11	195.1	531.46	0.37	down
231940_at	ZNF529	zinc finger protein 529	1.12715e-11	1.7721e-11	10.16	17.2	0.59	down
213387_at	ATAD2B	ATPase family, AAA domain containing 2B	1.27394e-11	1.99222e-11	19.67	74.23	0.26	down
225191_at	CIRBP	cold inducible RNA binding protein	1.34959e-11	2.09936e-11	92.66	190.56	0.49	down
222404_x_at	PTPLAD1	protein tyrosine phosphatase-like A domain containing 1	1.61031e-11	2.49175e-11	15.1	44.2	0.34	down
229871_at	SAMD4B	sterile alpha motif domain containing 4B	2.30116e-11	3.50539e-11	30.23	66.89	0.45	down
1554290_at	HERC3	hect domain and RLD 3	4.43275e-11	6.68323e-11	106.02	332.3	0.32	down
230528_s_at	MGC2752	hypothetical LOC65996	5.058e-11	7.587e-11	236.45	597.73	0.4	down
228986_at	OSBPL8	oxysterol binding protein-like 8	5.46666e-11	8.15837e-11	19.89	41.75	0.48	down
222407_s_at	ZFP106	zinc finger protein 106 homolog (mouse)	6.6866e-11	9.92858e-11	96.94	229.55	0.42	down
225026_at	CHD6	chromodomain helicase DNA binding protein 6	8.36019e-11	1.23512e-10	84.73	174.14	0.49	down
227152_at	C12orf35	chromosome 12 open reading frame 35	1.23494e-10	1.79738e-10	34.06	69.38	0.49	down
216591_s_at	SDHC	succinate dehydrogenase complex, subunit C, integral membrane protein, 15kDa	1.23472e-10	1.79738e-10	10.36	30.79	0.34	down
217951_s_at	PHF3	PHD finger protein 3	1.35488e-10	1.96224e-10	84.14	156.63	0.54	down
241364_at	TMEM57	transmembrane protein 57	2.18754e-10	3.15263e-10	50.51	92.59	0.55	down
216266_s_at	ARFGEF1	ADP-ribosylation factor guanine nucleotide-exchange factor 1(brefeldin A-inhibited)	2.243e-10	3.2168e-10	28.77	107.41	0.27	down
222586_s_at	OSBPL11	oxysterol binding protein-like 11	2.65296e-10	3.78626e-10	28.11	50.53	0.56	down
212620_at	ZNF609	zinc finger protein 609	3.05299e-10	4.33613e-10	60.28	156.2	0.39	down
242918_at	NASP	Nuclear autoantigenic sperm protein (histone-binding)	3.66577e-10	5.18142e-10	30.61	103.86	0.29	down
209257_s_at	SMC3	structural maintenance of chromosomes 3	5.49244e-10	7.68942e-10	10.51	20.3	0.52	down
201367_s_at	ZFP36L2	zinc finger protein 36, C3H type-like 2	5.74764e-10	8.00856e-10	73.62	253.14	0.29	down
228851_s_at	ENSA	endosulfine alpha	5.87138e-10	8.14239e-10	39.42	247.54	0.16	down
222638_s_at	C6orf35	chromosome 6 open reading frame 35	6.59717e-10	9.06341e-10	20.61	83.07	0.25	down
201083_s_at	BCLAF1	BCL2-associated transcription factor 1	1.01276e-09	1.37848e-09	36.61	73.68	0.5	down
233167_at	SELO	selenoprotein O	1.02972e-09	1.39511e-09	51.68	158.01	0.33	down
201235_s_at	BTG2	BTG family, member 2	1.15085e-09	1.55206e-09	71.8	747.35	0.096	down
214048_at	MBD4	methyl-CpG binding domain protein 4	1.18481e-09	1.59057e-09	15.03	51.71	0.29	down
226315_at	ZNF830	zinc finger protein 830	1.82736e-09	2.44202e-09	31.96	88.76	0.36	down
221992_at	NPIPL2	nuclear pore complex interacting protein-like 2	1.89628e-09	2.52266e-09	10.91	23.8	0.46	down
1566558_x_at	FLJ90757	hypothetical LOC440465	3.89536e-09	5.02296e-09	147.08	313.97	0.47	down
1552287_s_at	AFG3L1	AFG3 ATPase family gene 3-like 1 (S. cerevisiae)	5.52957e-09	7.09909e-09	79.27	291.71	0.27	down
227254_at	POU2F1	POU class 2 homeobox 1	6.73238e-09	8.56848e-09	10.22	17.66	0.58	down
226825_s_at	TMEM165	transmembrane protein 165	1.09081e-08	1.3705e-08	212.56	549.68	0.39	down
228070_at	PPP2R5E	protein phosphatase 2, regulatory subunit B', epsilon isoform	1.20426e-08	1.50022e-08	14.28	47.77	0.3	down
230110_at	MCOLN2	mucolipin 2	1.21927e-08	1.51251e-08	18	61.44	0.29	down
203653_s_at	COIL	coilin	1.32795e-08	1.64041e-08	19.53	99.56	0.2	down
227299_at	CCNI	Cyclin I	1.34102e-08	1.64962e-08	10	195.48	0.051	down
205809_s_at	WASL	Wiskott-Aldrich syndrome-like	1.34852e-08	1.65193e-08	53.29	121.78	0.44	down
228308_at	FKBP11	FK506 binding protein 11, 19 kDa	1.60089e-08	1.95295e-08	325.15	1146.36	0.28	down
242931_at	LONRF3	LON peptidase N-terminal domain and ring finger 3	1.86091e-08	2.26078e-08	90.53	197.53	0.46	down
225339_at	SPAG9	sperm associated antigen 9	2.07939e-08	2.51581e-08	57.26	180.24	0.32	down
213212_x_at	GOLGA6L5	golgin A6 family-like 5 (pseudogene)	2.37146e-08	2.85742e-08	11.03	28.22	0.39	down
225565_at	CREB1	cAMP responsive element binding protein 1	3.6956e-08	4.41669e-08	14.38	71.11	0.2	down
212073_at	CSNK2A1	casein kinase 2, alpha 1 polypeptide	4.90369e-08	5.81325e-08	44.32	139.32	0.32	down
225786_at	NCRNA00201	non-protein coding RNA 201	5.05581e-08	5.94563e-08	30.01	76.55	0.39	down
48808_at	DHFR	dihydrofolate reductase	5.48176e-08	6.42086e-08	17.87	52.59	0.34	down
217550_at	ATF6	Activating transcription factor 6	5.89511e-08	6.85044e-08	68.73	229.58	0.3	down
228111_s_at	DNAH1	dynein, axonemal, heavy chain 1	6.28695e-08	7.27702e-08	109.41	414.75	0.26	down
229399_at	C10orf118	chromosome 10 open reading frame 118	6.52968e-08	7.52833e-08	176.37	292.86	0.6	down
228998_at	TNRC6B	trinucleotide repeat containing 6B	7.25032e-08	8.32654e-08	48.83	135.87	0.36	down
221765_at	UGCG	UDP-glucose ceramide glucosyltransferase	7.56025e-08	8.61516e-08	61.73	127.63	0.48	down
241955_at	HECTD1	HECT domain containing 1	8.85976e-08	9.97996e-08	12.82	28.24	0.45	down
200813_s_at	PAFAH1B1	platelet-activating factor acetylhydrolase 1b, regulatory subunit 1 (45kDa)	1.27928e-07	1.43553e-07	47.76	92.12	0.52	down
39817_s_at	C6orf108	chromosome 6 open reading frame 108	1.41671e-07	1.5777e-07	206.7	492.55	0.42	down
244811_at	PHIP	pleckstrin homology domain interacting protein	2.03196e-07	2.23744e-07	30.25	76.62	0.39	down
214700_x_at	RIF1	RAP1 interacting factor homolog (yeast)	2.33494e-07	2.56146e-07	12.81	30.11	0.43	down
226665_at	AHSA2	AHA1, activator of heat shock 90kDa protein ATPase homolog 2 (yeast)	3.67268e-07	3.98855e-07	179.99	344.59	0.52	down
202514_at	DLG1	discs, large homolog 1 (Drosophila)	3.67652e-07	3.98855e-07	152.05	344.17	0.44	down
222690_s_at	TMEM39A	transmembrane protein 39A	4.2158e-07	4.55678e-07	10.12	15.29	0.66	down
209060_x_at	NCOA3	nuclear receptor coactivator 3	4.74075e-07	5.08679e-07	10	25.46	0.39	down
204863_s_at	IL6ST	interleukin 6 signal transducer (gp130, oncostatin M receptor)	5.74948e-07	6.14671e-07	59.95	120.07	0.5	down
239147_at	ARSK	arylsulfatase family, member K	1e-07	1.69e-06	10.56	17.99	0.59	down
1556006_s_at	CSNK1A1	Casein kinase 1, alpha 1	1e-07	1.69e-06	52.95	113.38	0.47	down
1560089_at	LOC100289019	hypothetical LOC100289019	1e-07	1.69e-06	25.42	76.24	0.33	down
236832_at	LOC221442	adenylate cyclase 10 pseudogene	1e-07	1.69e-06	10.49	17.69	0.59	down
227066_at	MOBKL2C	MOB1, Mps One Binder kinase activator-like 2C (yeast)	1e-07	1.69e-06	73.22	194.56	0.38	down
212708_at	MSL1	male-specific lethal 1 homolog (Drosophila)	1e-07	1.69e-06	216.98	368.97	0.59	down
228536_at	PRMT10	protein arginine methyltransferase 10 (putative)	1e-07	1.69e-06	12.79	21.53	0.59	down
214545_s_at	PROSC	proline synthetase co-transcribed homolog (bacterial)	1e-07	1.69e-06	110.17	201.42	0.55	down
1558719_s_at	RPAIN	RPA interacting protein	1e-07	1.69e-06	145.52	327.69	0.44	down
1559883_s_at	SAMHD1	SAM domain and HD domain 1	1e-07	1.69e-06	49.9	110.87	0.45	down
213107_at	TNIK	TRAF2 and NCK interacting kinase	1e-07	1.69e-06	32.15	57.94	0.55	down
234734_s_at	TNRC6A	trinucleotide repeat containing 6A	1e-07	1.69e-06	43.37	156.86	0.28	down
1561041_at	TNRC6C	trinucleotide repeat containing 6C	1e-07	1.69e-06	31.24	55.57	0.56	down
213077_at	YTHDC2	YTH domain containing 2	1e-07	1.69e-06	23.76	56.9	0.42	down
226108_at	ZC3H18	zinc finger CCCH-type containing 18	1e-07	1.69e-06	115.06	220.97	0.52	down
1557953_at	ZKSCAN1	zinc finger with KRAB and SCAN domains 1	1e-07	1.69e-06	21.78	47.19	0.46	down
235414_at	ZNF383	zinc finger protein 383	1e-07	1.69e-06	27.63	48.28	0.57	down
214766_s_at	AHCTF1	AT hook containing transcription factor 1	2e-07	3.05e-06	57.49	126.71	0.45	down
226891_at	C3orf21	chromosome 3 open reading frame 21	2e-07	3.05e-06	97.96	192.34	0.51	down
236314_at	EPM2AIP1	EPM2A (laforin) interacting protein 1	2e-07	3.05e-06	55.96	99.21	0.56	down
228847_at	EXOC3	exocyst complex component 3	2e-07	3.05e-06	54.74	151.78	0.36	down
223256_at	G2E3	G2/M-phase specific E3 ubiquitin ligase	2e-07	3.05e-06	52.38	98.36	0.53	down
213359_at	HNRNPD	Heterogeneous nuclear ribonucleoprotein D (AU-rich element RNA binding protein 1, 37kDa)	2e-07	3.05e-06	68.66	151.19	0.45	down
202146_at	IFRD1	interferon-related developmental regulator 1	2e-07	3.05e-06	128.48	247	0.52	down
229633_at	INTS10	integrator complex subunit 10	2e-07	3.05e-06	173.46	311.97	0.56	down
1558041_a_at	KIAA0895L	KIAA0895-like	2e-07	3.05e-06	125.67	331.74	0.38	down
231989_s_at	LOC100271836	SMG1 homolog, phosphatidylinositol 3-kinase-related kinase pseudogene	2e-07	3.05e-06	19.87	48.89	0.41	down
229734_at	LOC283174	hypothetical LOC283174	2e-07	3.05e-06	17.36	33.56	0.52	down
1558459_s_at	LOC401320	Hypothetical LOC401320	2e-07	3.05e-06	15.41	43.12	0.36	down
200906_s_at	PALLD	palladin, cytoskeletal associated protein	2e-07	3.05e-06	102.3	223.08	0.46	down
201917_s_at	SLC25A36	solute carrier family 25, member 36	2e-07	3.05e-06	175.9	373.77	0.47	down
202405_at	TIAL1	TIA1 cytotoxic granule-associated RNA binding protein-like 1	2e-07	3.05e-06	35.32	68.78	0.51	down
236254_at	VPS13B	vacuolar protein sorting 13 homolog B (yeast)	2e-07	3.05e-06	24.56	45.67	0.54	down
201051_at	ANP32A	acidic (leucine-rich) nuclear phosphoprotein 32 family, member A	3e-07	4.32e-06	12.72	48.69	0.26	down
212238_at	ASXL1	additional sex combs like 1 (Drosophila)	3e-07	4.32e-06	35.95	135.03	0.27	down
214214_s_at	C1QBP	complement component 1, q subcomponent binding protein	3e-07	4.32e-06	389.44	706.02	0.55	down
226085_at	CBX5	chromobox homolog 5 (HP1 alpha homolog, Drosophila)	3e-07	4.32e-06	66.55	122.29	0.54	down
212308_at	CLASP2	cytoplasmic linker associated protein 2	3e-07	4.32e-06	22.48	82.95	0.27	down
225888_at	NAA25	N(alpha)-acetyltransferase 25, NatB auxiliary subunit	3e-07	4.32e-06	87.37	166.39	0.53	down
204209_at	PCYT1A	phosphate cytidylyltransferase 1, choline, alpha	3e-07	4.32e-06	85.57	207.39	0.41	down
1553167_a_at	SEPSECS	Sep (O-phosphoserine) tRNA:Sec (selenocysteine) tRNA synthase	3e-07	4.32e-06	122.02	235.51	0.52	down
203123_s_at	SLC11A2	solute carrier family 11 (proton-coupled divalent metal ion transporters), member 2	3e-07	4.32e-06	99.78	171.75	0.58	down
201073_s_at	SMARCC1	SWI/SNF related, matrix associated, actin dependent regulator of chromatin, subfamily c, member 1	3e-07	4.32e-06	204.58	660.2	0.31	down
226663_at	ANKRD10	ankyrin repeat domain 10	4e-07	5.59e-06	92.65	168.66	0.55	down
225852_at	ANKRD17	ankyrin repeat domain 17	4e-07	5.59e-06	378.15	837.37	0.45	down
201370_s_at	CUL3	cullin 3	4e-07	5.59e-06	53.3	137.06	0.39	down
238356_at	DOCK11	dedicator of cytokinesis 11	4e-07	5.59e-06	37	88.22	0.42	down
231011_at	LARP1B	La ribonucleoprotein domain family, member 1B	4e-07	5.59e-06	100.86	221.65	0.46	down
216199_s_at	MAP3K4	mitogen-activated protein kinase kinase kinase 4	4e-07	5.59e-06	41.67	72.03	0.58	down
225901_at	PTPMT1	protein tyrosine phosphatase, mitochondrial 1	4e-07	5.59e-06	437.12	931.93	0.47	down
228566_at	RPRD1A	Regulation of nuclear pre-mRNA domain containing 1A	4e-07	5.59e-06	133.72	398.91	0.34	down
212666_at	SMURF1	SMAD specific E3 ubiquitin protein ligase 1	4e-07	5.59e-06	24.8	85.41	0.29	down
205787_x_at	ZC3H11A	zinc finger CCCH-type containing 11A	4e-07	5.59e-06	12.5	41.48	0.3	down
223300_s_at	CCDC82	coiled-coil domain containing 82	5e-07	6.82e-06	30.67	60.54	0.51	down
212078_s_at	MLL	myeloid/lymphoid or mixed-lineage leukemia (trithorax homolog, Drosophila)	5e-07	6.82e-06	12.29	22.23	0.55	down
231967_at	PHF20L1	PHD finger protein 20-like 1	5e-07	6.82e-06	49.73	116.31	0.43	down
203057_s_at	PRDM2	PR domain containing 2, with ZNF domain	5e-07	6.82e-06	16.14	42.18	0.38	down
1555613_a_at	ZAP70	zeta-chain (TCR) associated protein kinase 70kDa	5e-07	6.82e-06	30.96	52.5	0.59	down
222740_at	ATAD2	ATPase family, AAA domain containing 2	6e-07	7.97e-06	30.42	71.13	0.43	down
232026_at	HERC4	hect domain and RLD 4	6e-07	7.97e-06	191.9	347.1	0.55	down
235754_at	HFE	hemochromatosis	6e-07	7.97e-06	129.78	289.28	0.45	down
238013_at	PLEKHA2	pleckstrin homology domain containing, family A (phosphoinositide binding specific) member 2	6e-07	7.97e-06	156.13	358.22	0.44	down
236266_at	RORA	RAR-related orphan receptor A	6e-07	7.97e-06	28.79	49.89	0.58	down
224721_at	WDR75	WD repeat domain 75	6e-07	7.97e-06	612.11	1338.02	0.46	down
235019_at	CPM	carboxypeptidase M	7e-07	9.11e-06	54.83	102.29	0.54	down
227698_s_at	RAB40C	RAB40C, member RAS oncogene family	7e-07	9.11e-06	29.35	52.92	0.55	down
227101_at	ZNF800	zinc finger protein 800	7e-07	9.11e-06	22.94	45.08	0.51	down
225823_at	C19orf70	chromosome 19 open reading frame 70	8e-07	1.01e-05	115.3	231.51	0.5	down
227421_at	C21orf57	chromosome 21 open reading frame 57	8e-07	1.01e-05	10.68	19.14	0.56	down
204076_at	ENTPD4	ectonucleoside triphosphate diphosphohydrolase 4	8e-07	1.01e-05	86.42	219.11	0.39	down
241762_at	FBXO32	F-box protein 32	8e-07	1.01e-05	33.52	60.77	0.55	down
235021_at	KIAA2026	KIAA2026	8e-07	1.01e-05	76.82	151.73	0.51	down
235473_at	MED6	Mediator complex subunit 6	8e-07	1.01e-05	17.33	34.2	0.51	down
222029_x_at	PFDN6	prefoldin subunit 6	8e-07	1.01e-05	61.69	112.64	0.55	down
229422_at	NRD1	nardilysin (N-arginine dibasic convertase)	9e-07	1.11e-05	30.68	110.66	0.28	down
212622_at	TMEM41B	transmembrane protein 41B	9e-07	1.11e-05	37.9	78.23	0.48	down
224631_at	ZFP91	zinc finger protein 91 homolog (mouse)	9e-07	1.11e-05	17.48	49.34	0.35	down
235566_at	TMF1	TATA element modulatory factor 1	1.11361e-05	1.161e-05	158.28	293.91	0.54	down
213596_at	CASP4	caspase 4, apoptosis-related cysteine peptidase	1e-06	1.21e-05	21.35	44.19	0.48	down
212436_at	TRIM33	tripartite motif-containing 33	1e-06	1.21e-05	29.24	64.68	0.45	down
212557_at	ZNF451	zinc finger protein 451	1e-06	1.21e-05	371.94	791.87	0.47	down
218880_at	FOSL2	FOS-like antigen 2	1.1e-06	1.3e-05	246.82	417.45	0.59	down
217370_x_at	FUS	fused in sarcoma	1.1e-06	1.3e-05	10.34	19.34	0.53	down
227008_at	HDDC3	HD domain containing 3	1.1e-06	1.3e-05	95.41	177.72	0.54	down
202611_s_at	MED14	mediator complex subunit 14	1.1e-06	1.3e-05	61.45	178.28	0.34	down
201606_s_at	PWP1	PWP1 homolog (S. cerevisiae)	1.1e-06	1.3e-05	10.75	19.34	0.56	down
227213_at	ADAT2	adenosine deaminase, tRNA-specific 2, TAD2 homolog (S. cerevisiae)	1.2e-06	1.4e-05	95.29	242.32	0.39	down
231810_at	BRI3BP	BRI3 binding protein	1.2e-06	1.4e-05	27.35	65.73	0.42	down
1563947_a_at	ERC1	ELKS/RAB6-interacting/CAST family member 1	1.3e-06	1.5e-05	595.21	2891.85	0.21	down
212176_at	SFRS18	splicing factor, arginine/serine-rich 18	1.3e-06	1.5e-05	14.25	28.86	0.49	down
215123_at	LOC100288332	similar to acyl-CoA synthetase medium-chain family member 2	1.4e-06	1.6e-05	16.44	30.06	0.55	down
214870_x_at	LOC100288442	hypothetical LOC100288442	1.4e-06	1.6e-05	88.15	174.58	0.5	down
226116_at	DFFA	DNA fragmentation factor, 45kDa, alpha polypeptide	1.5e-06	1.7e-05	143.55	274.11	0.52	down
1552611_a_at	JAK1	Janus kinase 1	1.5e-06	1.7e-05	193.84	528.88	0.37	down
34031_i_at	KRIT1	KRIT1, ankyrin repeat containing	1.5e-06	1.7e-05	12.19	22.8	0.53	down
224978_s_at	USP36	ubiquitin specific peptidase 36	1.5e-06	1.7e-05	13.64	22.76	0.6	down
217644_s_at	SOS2	son of sevenless homolog 2 (Drosophila)	1.6e-06	1.79e-05	20.72	64.23	0.32	down
213956_at	CEP350	centrosomal protein 350kDa	1.8e-06	1.99e-05	36.45	82.54	0.44	down
213166_x_at	FAM128A	family with sequence similarity 128, member A	1.9e-06	2.09e-05	30.53	49.87	0.61	down
229433_at	RBM26	RNA binding motif protein 26	2e-06	2.18e-05	37.12	103.62	0.36	down
227680_at	ZNF326	zinc finger protein 326	2e-06	2.18e-05	62.91	163.81	0.38	down
212697_at	FAM134C	family with sequence similarity 134, member C	2.1e-06	2.27e-05	12.05	21.67	0.56	down
201008_s_at	TXNIP	thioredoxin interacting protein	2.1e-06	2.27e-05	142.82	330.41	0.43	down
212366_at	ZNF292	zinc finger protein 292	2.22899e-05	2.30748e-05	150.24	254.17	0.59	down
231269_at	ASCC3	activating signal cointegrator 1 complex subunit 3	2.2e-06	2.34e-05	26.25	46.74	0.56	down
235686_at	C2orf60	chromosome 2 open reading frame 60	2.2e-06	2.34e-05	12.7	22.34	0.57	down
228426_at	CLEC2D	C-type lectin domain family 2, member D	2.2e-06	2.34e-05	53.78	111.63	0.48	down
231840_x_at	LYRM7	Lyrm7 homolog (mouse)	2.2e-06	2.34e-05	60.48	141.33	0.43	down
209739_s_at	PNPLA4	patatin-like phospholipase domain containing 4	2.2e-06	2.34e-05	13.77	24.62	0.56	down
226321_at	LYSMD3	LysM, putative peptidoglycan-binding, domain containing 3	2.3e-06	2.42e-05	17.85	32.03	0.56	down
212577_at	SMCHD1	structural maintenance of chromosomes flexible hinge domain containing 1	2.3e-06	2.42e-05	13.89	40.98	0.34	down
228277_at	FBXL19	F-box and leucine-rich repeat protein 19	2.4e-06	2.48e-05	228.61	536.73	0.43	down
212966_at	HIC2	hypermethylated in cancer 2	2.4e-06	2.48e-05	14.09	24.3	0.58	down
202601_s_at	HTATSF1	HIV-1 Tat specific factor 1	2.4e-06	2.48e-05	43.62	110.87	0.39	down
1556285_s_at	PPA2	pyrophosphatase (inorganic) 2	2.4e-06	2.48e-05	14.49	57.23	0.25	down
225610_at	UHRF2	ubiquitin-like with PHD and ring finger domains 2	2.4e-06	2.48e-05	21.45	49.29	0.44	down
228822_s_at	USP16	ubiquitin specific peptidase 16	2.4e-06	2.48e-05	30.51	69.72	0.44	down
228330_at	ZUFSP	zinc finger with UFM1-specific peptidase domain	2.6e-06	2.64e-05	11.09	20.82	0.53	down
227301_at	CCT6P1	chaperonin containing TCP1, subunit 6 (zeta) pseudogene 1	2.8e-06	2.83e-05	135.91	262.72	0.52	down
201927_s_at	PKP4	plakophilin 4	3e-06	2.99e-05	12.81	27.52	0.47	down
236935_at	PTPN4	protein tyrosine phosphatase, non-receptor type 4 (megakaryocyte)	3e-06	2.99e-05	18.13	33.91	0.53	down
227709_at	LOC100190939	hypothetical LOC100190939	3.1e-06	3.06e-05	55.41	100.9	0.55	down
212840_at	UBXN7	UBX domain protein 7	3.1e-06	3.06e-05	203.76	419.98	0.49	down
222544_s_at	WHSC1L1	Wolf-Hirschhorn syndrome candidate 1-like 1	3.1e-06	3.06e-05	60.28	100.6	0.6	down
227208_at	CCDC84	coiled-coil domain containing 84	3.2e-06	3.15e-05	39.75	111.66	0.36	down
213046_at	PABPN1	poly(A) binding protein, nuclear 1	3.2e-06	3.15e-05	14.85	27.77	0.53	down
212913_at	C6orf26	chromosome 6 open reading frame 26	3.9e-06	3.71e-05	31.9	92.86	0.34	down
232297_at	KLHL5	kelch-like 5 (Drosophila)	3.9e-06	3.71e-05	664.31	1449.47	0.46	down
214291_at	LOC729046	similar to ribosomal protein L17	4e-06	3.79e-05	64.76	182.4	0.36	down
238825_at	ACRC	acidic repeat containing	4.1e-06	3.87e-05	67.71	123.79	0.55	down
232048_at	FAM76B	family with sequence similarity 76, member B	4.6e-06	4.25e-05	47.27	96.01	0.49	down
214352_s_at	KRAS	v-Ki-ras2 Kirsten rat sarcoma viral oncogene homolog	4.6e-06	4.25e-05	105.82	286.97	0.37	down
227595_at	ZMYM6	zinc finger, MYM-type 6	4.6e-06	4.25e-05	21.36	53.23	0.4	down
212443_at	NBEAL2	neurobeachin-like 2	4.7e-06	4.33e-05	276.67	989.66	0.28	down
221978_at	HLA-F	major histocompatibility complex, class I, F	4.8e-06	4.4e-05	33.1	53.26	0.62	down
222916_s_at	HDLBP	high density lipoprotein binding protein	4.9e-06	4.48e-05	32.51	58.61	0.55	down
225382_at	ZNF275	zinc finger protein 275	4.9e-06	4.48e-05	15.38	40.28	0.38	down
1552931_a_at	PDE8A	phosphodiesterase 8A	5e-06	4.55e-05	16.21	44.52	0.36	down
200753_x_at	SFRS2	splicing factor, arginine/serine-rich 2	5e-06	4.55e-05	12.42	20.48	0.61	down
238686_at	FBXO3	F-box protein 3	5.1e-06	4.63e-05	25.02	62.66	0.4	down
202412_s_at	USP1	ubiquitin specific peptidase 1	5.3e-06	4.78e-05	61.38	133.54	0.46	down
212105_s_at	DHX9	DEAH (Asp-Glu-Ala-His) box polypeptide 9	5.5e-06	4.94e-05	53.01	95.94	0.55	down
200848_at	AHCYL1	adenosylhomocysteinase-like 1	5.6e-06	5e-05	13.83	27.17	0.51	down
212218_s_at	FASN	fatty acid synthase	6e-06	5.33e-05	105.44	315.87	0.33	down
209626_s_at	OSBPL3	oxysterol binding protein-like 3	6.4e-06	5.63e-05	31.43	54.54	0.58	down
226512_at	ZMYM2	zinc finger, MYM-type 2	6.6e-06	5.78e-05	189.87	319.43	0.59	down
221830_at	RAP2A	RAP2A, member of RAS oncogene family	6.8e-06	5.94e-05	28.59	93.04	0.31	down
226164_x_at	RIMKLB	Ribosomal modification protein rimK-like family member B	7.1e-06	6.16e-05	133.49	217.4	0.61	down
226743_at	SLFN11	schlafen family member 11	7.1e-06	6.16e-05	209.75	513.3	0.41	down
1568815_a_at	DDX50	DEAD (Asp-Glu-Ala-Asp) box polypeptide 50	7.4e-06	6.4e-05	93.31	157.75	0.59	down
224665_at	ANAPC16	anaphase promoting complex subunit 16	7.5e-06	6.45e-05	35.14	148.41	0.24	down
238940_at	KLF12	Kruppel-like factor 12	7.5e-06	6.45e-05	16.08	33.06	0.49	down
216234_s_at	PRKACA	protein kinase, cAMP-dependent, catalytic, alpha	7.5e-06	6.45e-05	26.03	102.32	0.25	down
1554352_s_at	DENND4A	DENN/MADD domain containing 4A	7.7e-06	6.57e-05	92.24	191.66	0.48	down
209127_s_at	SART3	squamous cell carcinoma antigen recognized by T cells 3	7.7e-06	6.57e-05	233.05	422.78	0.55	down
201878_at	ARIH1	ariadne homolog, ubiquitin-conjugating enzyme E2 binding protein, 1 (Drosophila)	8.1e-06	6.89e-05	54.86	96.66	0.57	down
224912_at	TTC7A	tetratricopeptide repeat domain 7A	8.2e-06	6.97e-05	49.17	101.95	0.48	down
214917_at	PRKAA1	protein kinase, AMP-activated, alpha 1 catalytic subunit	8.5e-06	7.15e-05	100.14	174.78	0.57	down
200597_at	EIF3A	eukaryotic translation initiation factor 3, subunit A	8.8e-06	7.37e-05	31.1	55.14	0.56	down
228793_at	JMJD1C	jumonji domain containing 1C	8.8e-06	7.37e-05	43.13	75	0.58	down
214474_at	PRKAB2	protein kinase, AMP-activated, beta 2 non-catalytic subunit	9.2e-06	7.66e-05	27.24	64.1	0.42	down
222585_x_at	KRCC1	lysine-rich coiled-coil 1	1.04e-05	8.5e-05	20.27	37.03	0.55	down
214009_at	MSL3	male-specific lethal 3 homolog (Drosophila)	1.07e-05	8.71e-05	39.83	85.61	0.47	down
1554471_a_at	ANKRD13C	ankyrin repeat domain 13C	1.1e-05	8.88e-05	35.88	64.03	0.56	down
214041_x_at	RPL37A	Ribosomal protein L37a	1.1e-05	8.88e-05	81.78	142.97	0.57	down
239018_at	DNAJC30	DnaJ (Hsp40) homolog, subfamily C, member 30	1.17e-05	9.4e-05	204.71	389.69	0.53	down
213173_at	PCNX	pecanex homolog (Drosophila)	1.19e-05	9.54e-05	15.97	26.89	0.59	down
214305_s_at	SF3B1	splicing factor 3b, subunit 1, 155kDa	1.22e-05	9.72e-05	23.8	42.91	0.55	down
213906_at	MYBL1	v-myb myeloblastosis viral oncogene homolog (avian)-like 1	1.25e-05	9.92e-05	14.45	24.04	0.6	down
225971_at	DDHD1	DDHD domain containing 1	1.3e-05	0.000102	13.03	31.52	0.41	down
212995_x_at	FAM128B	family with sequence similarity 128, member B	1.3e-05	0.000102	13.19	22.87	0.58	down
214377_s_at	CTRL	chymotrypsin-like	1.32e-05	0.000104	100.05	250.39	0.4	down
238760_at	YARS	tyrosyl-tRNA synthetase	1.36e-05	0.000106	60.01	102.02	0.59	down
222765_x_at	ESF1	ESF1, nucleolar pre-rRNA processing protein, homolog (S. cerevisiae)	1.43e-05	0.000111	29.28	55.23	0.53	down
229484_at	PPM1J	protein phosphatase, Mg2+/Mn2+ dependent, 1J	1.51e-05	0.000116	130.68	209.06	0.63	down
238315_s_at	ZNF567	zinc finger protein 567	1.69e-05	0.000127	73.02	130.38	0.56	down
226727_at	CISD3	CDGSH iron sulfur domain 3	1.74e-05	0.00013	15.76	28.17	0.56	down
225724_at	FLJ31306	hypothetical LOC379025	1.81e-05	0.000134	25.22	62.56	0.4	down
226048_at	MAPK8	mitogen-activated protein kinase 8	1.85e-05	0.000136	32.4	81.1	0.4	down
227257_s_at	C10orf46	chromosome 10 open reading frame 46	1.88e-05	0.000138	142.57	367.86	0.39	down
200671_s_at	SPTBN1	spectrin, beta, non-erythrocytic 1	1.88e-05	0.000138	13.15	30.04	0.44	down
212249_at	PIK3R1	phosphoinositide-3-kinase, regulatory subunit 1 (alpha)	1.92e-05	0.000141	54.87	95.16	0.58	down
221616_s_at	TAF9B	TAF9B RNA polymerase II, TATA box binding protein (TBP)-associated factor, 31kDa	1.93e-05	0.000142	232.9	408.34	0.57	down
214035_x_at	LOC399491	GPS, PLAT and transmembrane domain-containing protein	1.95e-05	0.000143	151.6	333.08	0.46	down
1558028_x_at	LOC647979	hypothetical LOC647979	2.02e-05	0.000147	40.71	75.93	0.54	down
213470_s_at	HNRNPH1	heterogeneous nuclear ribonucleoprotein H1 (H)	2.05e-05	0.000148	17.98	31.24	0.58	down
232291_at	MIR17HG	MIR17 host gene (non-protein coding)	2.05e-05	0.000148	58.33	170.52	0.34	down
221838_at	KLHL22	kelch-like 22 (Drosophila)	2.13e-05	0.000153	178.9	291.2	0.61	down
215285_s_at	PHTF1	putative homeodomain transcription factor 1	2.17e-05	0.000156	12.53	22.03	0.57	down
211968_s_at	HSP90AA1	heat shock protein 90kDa alpha (cytosolic), class A member 1	2.19e-05	0.000157	56.38	99.84	0.56	down
232030_at	KIAA1632	KIAA1632	2.37e-05	0.000168	103.05	192.7	0.53	down
244828_x_at	NAF1	nuclear assembly factor 1 homolog (S. cerevisiae)	2.37e-05	0.000168	31.91	60.54	0.53	down
222310_at	SFRS15	splicing factor, arginine/serine-rich 15	2.38e-05	0.000168	342.56	545	0.63	down
1554334_a_at	DNAJA4	DnaJ (Hsp40) homolog, subfamily A, member 4	2.41e-05	0.00017	80.74	142.5	0.57	down
235103_at	MAN2A1	mannosidase, alpha, class 2A, member 1	2.42e-05	0.00017	102.92	193.33	0.53	down
224580_at	SLC38A1	solute carrier family 38, member 1	2.61e-05	0.000183	76.74	130.22	0.59	down
202816_s_at	SS18	synovial sarcoma translocation, chromosome 18	2.61e-05	0.000183	13.87	34.15	0.41	down
226130_at	RPS16	ribosomal protein S16	2.75e-05	0.000191	112.98	198.82	0.57	down
216361_s_at	MYST3	MYST histone acetyltransferase (monocytic leukemia) 3	2.79e-05	0.000193	55.15	123.6	0.45	down
1564010_at	CAST	Calpastatin	2.8e-05	0.000194	227.06	497.71	0.46	down
215671_at	PDE4B	phosphodiesterase 4B, cAMP-specific (phosphodiesterase E4 dunce homolog, Drosophila)	2.8e-05	0.000194	11.96	22.97	0.52	down
228238_at	GAS5	growth arrest-specific 5 (non-protein coding)	2.83e-05	0.000195	12.54	20.35	0.62	down
225754_at	AP1G1	adaptor-related protein complex 1, gamma 1 subunit	2.86e-05	0.000197	41.83	74.01	0.57	down
232304_at	PELI1	Pellino homolog 1 (Drosophila)	2.94e-05	0.000201	297.05	522.66	0.57	down
230134_s_at	RC3H2	ring finger and CCCH-type zinc finger domains 2	3.01e-05	0.000205	73.86	140.33	0.53	down
225047_at	NUPL1	nucleoporin like 1	3.71e-05	0.000246	75.05	120.99	0.62	down
208883_at	UBR5	ubiquitin protein ligase E3 component n-recognin 5	3.71e-05	0.000246	11.5	21.5	0.54	down
229141_at	WDR33	WD repeat domain 33	3.78e-05	0.00025	65.3	110.05	0.59	down
235727_at	KLHL28	kelch-like 28 (Drosophila)	4.06e-05	0.000266	181.57	316.68	0.57	down
212144_at	SUN2	Sad1 and UNC84 domain containing 2	4.17e-05	0.000273	27.11	52.41	0.52	down
225033_at	ST3GAL1	ST3 beta-galactoside alpha-2,3-sialyltransferase 1	4.2e-05	0.000274	115.01	194.92	0.59	down
215460_x_at	BRD1	bromodomain containing 1	4.3e-05	0.00028	16.27	27.01	0.6	down
1561615_s_at	SLC8A1	solute carrier family 8 (sodium/calcium exchanger), member 1	4.32e-05	0.000281	32.71	61.74	0.53	down
225452_at	MED1	mediator complex subunit 1	4.35e-05	0.000283	108.96	193.07	0.56	down
231944_at	ERO1LB	ERO1-like beta (S. cerevisiae)	4.43e-05	0.000286	16.23	31.98	0.51	down
230355_at	SEPT7P2	septin 7 pseudogene 2	4.43e-05	0.000286	101.94	178.09	0.57	down
228940_at	NDUFB4	NADH dehydrogenase (ubiquinone) 1 beta subcomplex, 4, 15kDa	4.6e-05	0.000295	64.51	113.71	0.57	down
230352_at	PRPS2	Phosphoribosyl pyrophosphate synthetase 2	4.94e-05	0.000313	131.02	267.59	0.49	down
230852_at	STAC3	SH3 and cysteine rich domain 3	5.04e-05	0.000317	24.88	43.61	0.57	down
225760_at	MYSM1	Myb-like, SWIRM and MPN domains 1	5.12e-05	0.000322	20.53	43.27	0.47	down
1554248_at	ZNF638	zinc finger protein 638	5.13e-05	0.000322	164.98	359.79	0.46	down
227160_s_at	C20orf7	chromosome 20 open reading frame 7	5.26e-05	0.000329	14.71	27.32	0.54	down
222576_s_at	EIF2C1	eukaryotic translation initiation factor 2C, 1	5.29e-05	0.00033	17.86	35.01	0.51	down
228613_at	RAB11FIP3	RAB11 family interacting protein 3 (class II)	5.3e-05	0.00033	21.05	36.34	0.58	down
200900_s_at	M6PR	mannose-6-phosphate receptor (cation dependent)	5.35e-05	0.000333	32.32	106.24	0.3	down
233655_s_at	HAUS6	HAUS augmin-like complex, subunit 6	5.39e-05	0.000335	24.35	40.34	0.6	down
1558093_s_at	MATR3	matrin 3	5.48e-05	0.000339	12.18	20.52	0.59	down
227968_at	PDDC1	Parkinson disease 7 domain containing 1	5.73e-05	0.000353	855.79	1689.49	0.51	down
233208_x_at	CPSF2	cleavage and polyadenylation specific factor 2, 100kDa	5.91e-05	0.000363	38.67	65.26	0.59	down
230026_at	MRPL43	mitochondrial ribosomal protein L43	6.07e-05	0.00037	44.32	71.09	0.62	down
213926_s_at	AGFG1	ArfGAP with FG repeats 1	6.53e-05	0.000394	11.13	22.92	0.49	down
222040_at	HNRNPA1	heterogeneous nuclear ribonucleoprotein A1	6.76e-05	0.000406	63.6	186.62	0.34	down
222540_s_at	RSF1	remodeling and spacing factor 1	7.25e-05	0.000431	43.99	75.2	0.59	down
203803_at	PCYOX1	prenylcysteine oxidase 1	7.63e-05	0.00045	34.76	75.17	0.46	down
214974_x_at	CXCL5	chemokine (C-X-C motif) ligand 5	7.71e-05	0.000454	87.13	155.44	0.56	down
235409_at	MGA	MAX gene associated	7.73e-05	0.000454	16.19	31.84	0.51	down
232524_x_at	ANAPC4	anaphase promoting complex subunit 4	8.02e-05	0.000468	49.4	87.37	0.57	down
224962_at	C9orf69	chromosome 9 open reading frame 69	8.42e-05	0.000488	13.04	19.89	0.66	down
230004_at	USP24	ubiquitin specific peptidase 24	8.52e-05	0.000493	17.23	28.9	0.6	down
1559094_at	FBXO9	F-box protein 9	8.55e-05	0.000494	304.36	647.77	0.47	down
227215_at	GOPC	golgi-associated PDZ and coiled-coil motif containing	8.58e-05	0.000494	21.5	48.25	0.45	down
212628_at	PKN2	protein kinase N2	9.48e-05	0.000537	63.51	145.17	0.44	down
226894_at	SLC35A3	solute carrier family 35 (UDP-N-acetylglucosamine (UDP-GlcNAc) transporter), member A3	9.49e-05	0.000537	20.47	34.16	0.6	down
212361_s_at	ATP2A2	ATPase, Ca++ transporting, cardiac muscle, slow twitch 2	9.72e-05	0.000546	41.26	68.85	0.6	down
1555996_s_at	EIF4A2	eukaryotic translation initiation factor 4A2	9.72e-05	0.000546	14.27	23.94	0.6	down
217317_s_at	HERC2P2	hect domain and RLD 2 pseudogene 2	9.97e-05	0.000559	61.99	111.15	0.56	down
227613_at	ZNF331	zinc finger protein 331	0.0001169	0.000644	10.03	16.19	0.62	down
226425_at	CLIP4	CAP-GLY domain containing linker protein family, member 4	0.0001182	0.000648	259.28	491.71	0.53	down
225282_at	SMAP2	small ArfGAP2	0.0001195	0.000654	13.65	21.12	0.65	down
212319_at	SGSM2	small G protein signaling modulator 2	0.0001275	0.00069	28.02	64.61	0.43	down
215269_at	TRAPPC10	trafficking protein particle complex 10	0.0001279	0.000692	19.62	35.19	0.56	down
235539_at	NUMA1	Nuclear mitotic apparatus protein 1	0.000133	0.000713	69.91	110.31	0.63	down
231858_x_at	DKFZp761E198	DKFZp761E198 protein	0.0001375	0.000732	10.47	18.99	0.55	down
242520_s_at	C1orf228	chromosome 1 open reading frame 228	0.0001462	0.000769	66.6	108.43	0.61	down
214045_at	LIAS	lipoic acid synthetase	0.0001465	0.00077	91.24	178.85	0.51	down
215483_at	AKAP9	A kinase (PRKA) anchor protein (yotiao) 9	0.0001543	0.000808	344.78	577.01	0.6	down
215009_s_at	SEC31A	SEC31 homolog A (S. cerevisiae)	0.0001615	0.000836	28.97	56.81	0.51	down
228990_at	SNHG12	small nucleolar RNA host gene 12 (non-protein coding)	0.0001621	0.000839	15.08	25.99	0.58	down
236539_at	PTPN22	protein tyrosine phosphatase, non-receptor type 22 (lymphoid)	0.0001647	0.000849	236.11	517.14	0.46	down
233054_at	CNOT2	CCR4-NOT transcription complex, subunit 2	0.0001666	0.000857	108.6	228.31	0.48	down
226453_at	RNASEH2C	ribonuclease H2, subunit C	0.0001686	0.000866	79.77	156.69	0.51	down
213353_at	ABCA5	ATP-binding cassette, sub-family A (ABC1), member 5	0.0001689	0.000867	32.61	55.76	0.58	down
214995_s_at	APOBEC3F	apolipoprotein B mRNA editing enzyme, catalytic polypeptide-like 3F	0.000172	0.00088	106.39	176.72	0.6	down
231995_at	C9orf82	chromosome 9 open reading frame 82	0.0001755	0.000894	10.08	17.45	0.58	down
221829_s_at	TNPO1	transportin 1	0.0001814	0.00092	15.46	44.34	0.35	down
37152_at	PPARD	peroxisome proliferator-activated receptor delta	0.0001832	0.000927	212.11	484.6	0.44	down
225593_at	LSM10	LSM10, U7 small nuclear RNA associated	0.0001845	0.000933	15.03	26.68	0.56	down
215111_s_at	TSC22D1	TSC22 domain family, member 1	0.0001881	0.000947	96.74	165.09	0.59	down
244659_at	LOC100131015	hypothetical LOC100131015	0.0001966	0.000982	61.76	139.35	0.44	down
241343_at	RNASEH1	Ribonuclease H1	0.0002126	0.00105	32.91	59.3	0.55	down
214785_at	VPS13A	vacuolar protein sorting 13 homolog A (S. cerevisiae)	0.0002374	0.00116	13.31	22.56	0.59	down
1569940_at	SLC6A16	Solute carrier family 6, member 16	0.000241	0.00118	33.54	51.96	0.65	down
215537_x_at	DDAH2	dimethylarginine dimethylaminohydrolase 2	0.0002463	0.00119	18.69	34.75	0.54	down
212671_s_at	HLA-DQA1	major histocompatibility complex, class II, DQ alpha 1	0.0058294	0.0163	28.87	50.64	0.57	down
238738_at	PSMD7	Proteasome (prosome, macropain) 26S subunit, non-ATPase, 7	0.0002443	0.00119	21.75	51.99	0.42	down
225486_at	ARID2	AT rich interactive domain 2 (ARID, RFX-like)	0.000254	0.00122	84	126.91	0.66	down
1568594_s_at	TRIM52	tripartite motif-containing 52	0.0002591	0.00125	113.72	185.38	0.61	down
213546_at	DKFZP586I1420	hypothetical protein DKFZp586I1420	0.0002622	0.00126	13.3	20.94	0.64	down
228751_at	CLK4	CDC-like kinase 4	0.0002682	0.00128	64.96	102.52	0.63	down
1570523_s_at	ATG10	ATG10 autophagy related 10 homolog (S. cerevisiae)	0.0002832	0.00133	117.64	241.99	0.49	down
1552646_at	IL11RA	interleukin 11 receptor, alpha	0.0002819	0.00133	31.8	66.51	0.48	down
228001_at	TMEM50B	transmembrane protein 50B	0.0002915	0.00137	945.56	1737.09	0.54	down
1554557_at	ATP11B	ATPase, class VI, type 11B	0.0002938	0.00138	195.46	348.78	0.56	down
239193_at	FUBP3	far upstream element (FUSE) binding protein 3	0.0003006	0.00141	50.32	88.54	0.57	down
202616_s_at	MECP2	methyl CpG binding protein 2 (Rett syndrome)	0.0003034	0.00141	66.9	130.36	0.51	down
235136_at	ORMDL3	ORM1-like 3 (S. cerevisiae)	0.0003065	0.00143	269.09	598.98	0.45	down
222700_at	ATL2	atlastin GTPase 2	0.0003094	0.00144	83.79	172.22	0.49	down
226876_at	FAM101B	family with sequence similarity 101, member B	0.0003296	0.00151	267.29	718.49	0.37	down
244462_at	ZNF224	zinc finger protein 224	0.0003311	0.00152	56.56	110.61	0.51	down
222192_s_at	C2orf43	chromosome 2 open reading frame 43	0.0003507	0.00159	232.19	388.1	0.6	down
242088_at	KLHL24	kelch-like 24 (Drosophila)	0.0003682	0.00165	28.33	52.28	0.54	down
213922_at	TTBK2	tau tubulin kinase 2	0.0003689	0.00166	152.96	350.4	0.44	down
1554602_at	RBM8A	RNA binding motif protein 8A	0.00038	0.0017	16.1	27.29	0.59	down
1556820_a_at	DLEU2	deleted in lymphocytic leukemia 2 (non-protein coding)	0.0003956	0.00176	108.48	201.03	0.54	down
239512_at	SFRS4	splicing factor, arginine/serine-rich 4	0.0004004	0.00178	27.64	59.25	0.47	down
229021_at	MCTP2	multiple C2 domains, transmembrane 2	0.0004021	0.00179	61.26	106.49	0.58	down
225100_at	FBXO45	F-box protein 45	0.0004205	0.00186	165.24	391.42	0.42	down
214579_at	NIPAL3	NIPA-like domain containing 3	0.0004251	0.00187	111.33	205.31	0.54	down
235878_at	TAF1B	TATA box binding protein (TBP)-associated factor, RNA polymerase I, B, 63kDa	0.0004233	0.00187	20.15	39.1	0.52	down
1556121_at	NAP1L1	nucleosome assembly protein 1-like 1	0.0004335	0.0019	17.26	29.55	0.58	down
214163_at	HSPB11	heat shock protein family B (small), member 11	0.0004572	0.00199	29.48	47.57	0.62	down
226429_at	KIAA1704	KIAA1704	0.0004559	0.00199	196.06	352.46	0.56	down
228702_at	FLJ43663	hypothetical LOC378805	0.0004893	0.00212	27.94	45.91	0.61	down
1555325_s_at	LOC100287515	similar to zinc finger protein 26 (KOX 20)	0.0004921	0.00213	62.23	101.04	0.62	down
225730_s_at	THUMPD3	THUMP domain containing 3	0.0004943	0.00213	31.82	86.22	0.37	down
224697_at	DCAF5	DDB1 and CUL4 associated factor 5	0.0005015	0.00216	35.81	149.4	0.24	down
212254_s_at	DST	dystonin	0.0005028	0.00216	14.67	24.39	0.6	down
244321_at	PGAP1	post-GPI attachment to proteins 1	0.0005166	0.00221	36.9	58.67	0.63	down
227962_at	ACOX1	acyl-CoA oxidase 1, palmitoyl	0.0005216	0.00222	747.88	1259.82	0.59	down
222269_at	APOOL	apolipoprotein O-like	0.0005226	0.00222	77.15	130.02	0.59	down
203359_s_at	MYCBP	c-myc binding protein	0.0005201	0.00222	11.75	21	0.56	down
222605_at	RCOR3	REST corepressor 3	0.0005298	0.00225	326.43	568.04	0.57	down
212286_at	ANKRD12	ankyrin repeat domain 12	0.0005406	0.00229	36.07	60.27	0.6	down
1553987_at	C12orf47	chromosome 12 open reading frame 47	0.000544	0.0023	22.55	35.16	0.64	down
1553947_at	EXOSC6	exosome component 6	0.0005514	0.00233	709.34	1074.51	0.66	down
228857_at	GNL1	guanine nucleotide binding protein-like 1	0.0005542	0.00234	57.64	108.61	0.53	down
200731_s_at	PTP4A1	protein tyrosine phosphatase type IVA, member 1	0.0005564	0.00234	14.22	27.26	0.52	down
212543_at	AIM1	absent in melanoma 1	0.0005644	0.00237	44.93	94.83	0.47	down
212894_at	SUPV3L1	suppressor of var1, 3-like 1 (S. cerevisiae)	0.0005899	0.00246	235.07	387.63	0.61	down
212931_at	TCF20	transcription factor 20 (AR1)	0.0006127	0.00254	28.67	63.81	0.45	down
235446_at	XIST	X (inactive)-specific transcript (non-protein coding)	0.0006144	0.00254	18.45	34.77	0.53	down
223314_at	TSPAN14	tetraspanin 14	0.0006527	0.00268	163.71	385.99	0.42	down
242364_x_at	LOC100131096	hypothetical LOC100131096	0.0006595	0.00271	13.81	21.78	0.63	down
213312_at	C6orf162	chromosome 6 open reading frame 162	0.000666	0.00272	55.47	84.79	0.65	down
239188_at	PPP2R3C	protein phosphatase 2 (formerly 2A), regulatory subunit B'', gamma	0.0006628	0.00272	115.98	184.92	0.63	down
203447_at	PSMD5	proteasome (prosome, macropain) 26S subunit, non-ATPase, 5	0.0006919	0.00281	68.23	141.87	0.48	down
240432_x_at	KLF7	Kruppel-like factor 7 (ubiquitous)	0.0007012	0.00283	11.99	21.05	0.57	down
225127_at	TMEM181	transmembrane protein 181	0.000711	0.00286	165.52	276.69	0.6	down
1554670_at	GGA1	golgi-associated, gamma adaptin ear containing, ARF binding protein 1	0.0007174	0.00288	71.35	115.23	0.62	down
202124_s_at	TRAK2	trafficking protein, kinesin binding 2	0.0007204	0.00289	22.9	36.58	0.63	down
214315_x_at	CALR	calreticulin	0.0007399	0.00296	104.51	166.08	0.63	down
226474_at	NLRC5	NLR family, CARD domain containing 5	0.000745	0.00297	27.64	42.06	0.66	down
233559_s_at	WDFY1	WD repeat and FYVE domain containing 1	0.0007575	0.00302	60.16	140.22	0.43	down
214196_s_at	TPP1	tripeptidyl peptidase I	0.0007692	0.00306	209.06	320.13	0.65	down
229194_at	PCGF5	polycomb group ring finger 5	0.000777	0.00308	31.25	51.9	0.6	down
226310_at	RICTOR	RPTOR independent companion of MTOR, complex 2	0.0007846	0.0031	1528.04	2599.46	0.59	down
227775_at	CELF6	CUGBP, Elav-like family member 6	0.0008166	0.00321	23.66	49.44	0.48	down
221750_at	HMGCS1	3-hydroxy-3-methylglutaryl-CoA synthase 1 (soluble)	0.0008221	0.00323	19.12	30.06	0.64	down
228454_at	LCOR	ligand dependent nuclear receptor corepressor	0.0008406	0.00329	45.54	69.14	0.66	down
243601_at	LOC285957	hypothetical protein LOC285957	0.0008487	0.00331	98.03	161.25	0.61	down
206359_at	SOCS3	suppressor of cytokine signaling 3	0.000865	0.00336	17.4	28.08	0.62	down
208965_s_at	IFI16	interferon, gamma-inducible protein 16	0.0008732	0.00339	59.96	119.32	0.5	down
228195_at	C2orf88	chromosome 2 open reading frame 88	0.0009048	0.00349	16.36	27.31	0.6	down
242427_at	WAC	WW domain containing adaptor with coiled-coil	0.0009399	0.0036	55.67	91.48	0.61	down
232864_s_at	AFF4	AF4/FMR2 family, member 4	0.0009546	0.00364	214.5	343.02	0.63	down
221869_at	ZNF512B	zinc finger protein 512B	0.0009728	0.00369	61.34	101.69	0.6	down
225870_s_at	TRAPPC5	trafficking protein particle complex 5	0.0009783	0.00371	17.4	31.66	0.55	down
228023_x_at	AMY2B	amylase, alpha 2B (pancreatic)	0.001008	0.0038	77.54	119.32	0.65	down
225121_at	TBC1D23	TBC1 domain family, member 23	0.0010128	0.00381	74.92	146.3	0.51	down
238114_at	PCMTD1	Protein-L-isoaspartate (D-aspartate) O-methyltransferase domain containing 1	0.0010157	0.00382	115.17	184.94	0.62	down
237577_at	PCNP	PEST proteolytic signal containing nuclear protein	0.0010253	0.00385	172.72	283.66	0.61	down
223295_s_at	LUC7L	LUC7-like (S. cerevisiae)	0.0010536	0.00394	17.52	28.9	0.61	down
233480_at	TMEM43	Transmembrane protein 43	0.0011006	0.00409	71.9	112.14	0.64	down
222157_s_at	WDR48	WD repeat domain 48	0.0011194	0.00415	173.76	370.7	0.47	down
213333_at	MDH2	malate dehydrogenase 2, NAD (mitochondrial)	0.0011483	0.00423	18.39	31.97	0.58	down
229642_at	ARHGEF7	Rho guanine nucleotide exchange factor (GEF) 7	0.001213	0.00443	22.82	37.66	0.61	down
202808_at	C10orf26	chromosome 10 open reading frame 26	0.0012148	0.00443	20.95	33.62	0.62	down
231377_at	CXorf65	chromosome X open reading frame 65	0.001222	0.00445	374.39	698.57	0.54	down
1566901_at	TGIF1	TGFB-induced factor homeobox 1	0.0012323	0.00448	117.21	183.64	0.64	down
202305_s_at	FEZ2	fasciculation and elongation protein zeta 2 (zygin II)	0.0012421	0.00451	17.85	40.6	0.44	down
226897_s_at	ZC3H7A	zinc finger CCCH-type containing 7A	0.0012817	0.00463	1247.79	2643.1	0.47	down
232676_x_at	MYEF2	myelin expression factor 2	0.0012949	0.00467	21.83	35.92	0.61	down
235574_at	GBP4	guanylate binding protein 4	0.0013492	0.00484	24.46	44.72	0.55	down
1559582_at	RHOQ	ras homolog gene family, member Q	0.0013606	0.00487	35.4	54.97	0.64	down
231911_at	ERMN	ermin, ERM-like protein	0.0013987	0.00498	18.95	36.4	0.52	down
242428_at	DCUN1D1	DCN1, defective in cullin neddylation 1, domain containing 1 (S. cerevisiae)	0.0014601	0.00516	42.31	72.41	0.58	down
222067_x_at	HIST1H2BD	histone cluster 1, H2bd	0.0015056	0.0053	85.87	134.88	0.64	down
226073_at	TMEM218	transmembrane protein 218	0.0015224	0.00535	115.92	197.5	0.59	down
235791_x_at	CHD1	chromodomain helicase DNA binding protein 1	0.0015395	0.00539	31.06	63.78	0.49	down
213097_s_at	DNAJC2	DnaJ (Hsp40) homolog, subfamily C, member 2	0.0015791	0.0055	18.22	34.37	0.53	down
224866_at	FAR1	fatty acyl CoA reductase 1	0.0015816	0.00551	57.97	99.57	0.58	down
225119_at	CHMP4B	chromatin modifying protein 4B	0.0015969	0.00555	59.3	91.56	0.65	down
1557285_at	AREGB	Amphiregulin B	0.001635	0.00565	42.14	82.11	0.51	down
228286_at	GEN1	Gen homolog 1, endonuclease (Drosophila)	0.0016474	0.00569	214.68	322.9	0.66	down
235154_at	TAF3	TAF3 RNA polymerase II, TATA box binding protein (TBP)-associated factor, 140kDa	0.0016723	0.00576	20.34	32.19	0.63	down
242408_at	STYX	serine/threonine/tyrosine interacting protein	0.0016842	0.00579	53.92	94.65	0.57	down
214119_s_at	FKBP1A	FK506 binding protein 1A, 12kDa	0.0017374	0.00592	36.88	57.11	0.65	down
204780_s_at	FAS	Fas (TNF receptor superfamily, member 6)	0.0017472	0.00594	28.44	50.23	0.57	down
234975_at	GSPT1	G1 to S phase transition 1	0.0017533	0.00596	20.88	35.71	0.58	down
227039_at	AKAP13	A kinase (PRKA) anchor protein 13	0.0017617	0.00598	17.86	32.21	0.55	down
1558217_at	SLFN13	schlafen family member 13	0.0018014	0.00609	50.77	103.22	0.49	down
229908_s_at	UNKL	unkempt homolog (Drosophila)-like	0.0018023	0.00609	30.86	58.77	0.53	down
235014_at	LOC147727	hypothetical LOC147727	0.001835	0.00619	282.55	460.15	0.61	down
236841_at	LOC100134445	hypothetical LOC100134445	0.0019222	0.00645	70	128.25	0.55	down
214395_x_at	EEF1D	eukaryotic translation elongation factor 1 delta (guanine nucleotide exchange protein)	0.0019689	0.00657	16.94	29.71	0.57	down
1560770_at	PABPC1	Poly(A) binding protein, cytoplasmic 1	0.0020032	0.00667	29.55	46.02	0.64	down
226337_at	GORAB	golgin, RAB6-interacting	0.0020587	0.00683	34.39	55.09	0.62	down
202607_at	NDST1	N-deacetylase/N-sulfotransferase (heparan glucosaminyl) 1	0.002076	0.00687	47	108.1	0.43	down
204277_s_at	TK2	thymidine kinase 2, mitochondrial	0.0020893	0.00691	154.3	356.98	0.43	down
238449_at	LOC595101	PI-3-kinase-related kinase SMG-1 pseudogene	0.0021161	0.00698	204.55	353.45	0.58	down
212709_at	NUP160	nucleoporin 160kDa	0.0021211	0.00699	45.99	76.53	0.6	down
230753_at	PATL2	protein associated with topoisomerase II homolog 2 (yeast)	0.0021787	0.00717	1489.77	2364.34	0.63	down
1552315_at	GIMAP1	GTPase, IMAP family member 1	0.0021912	0.0072	697.61	1093.31	0.64	down
243179_at	LOC100130360	Hypothetical LOC100130360	0.0022691	0.00743	38.49	61.54	0.63	down
236533_at	ASAP1	ArfGAP with SH3 domain, ankyrin repeat and PH domain 1	0.0023712	0.00772	117.5	204.46	0.57	down
226266_at	PGS1	phosphatidylglycerophosphate synthase 1	0.0024387	0.0079	21.88	34.56	0.63	down
214895_s_at	ADAM10	ADAM metallopeptidase domain 10	0.0025712	0.00828	45.79	93.3	0.49	down
37577_at	ARHGAP19	Rho GTPase activating protein 19	0.0027525	0.00875	14.3	22	0.65	down
213575_at	TRA2A	transformer 2 alpha homolog (Drosophila)	0.0027715	0.00879	214.13	349.1	0.61	down
1564150_a_at	LOC256021	hypothetical protein LOC256021	0.0028694	0.00904	16.38	26.19	0.63	down
212432_at	GRPEL1	GrpE-like 1, mitochondrial (E. coli)	0.0029507	0.00926	467.84	863.15	0.54	down
232180_at	UGP2	UDP-glucose pyrophosphorylase 2	0.0029628	0.0093	84.8	149.32	0.57	down
221940_at	RPUSD2	RNA pseudouridylate synthase domain containing 2	0.0030943	0.00962	52.99	90.16	0.59	down
227113_at	ADHFE1	alcohol dehydrogenase, iron containing, 1	0.0031296	0.00972	2084.2	4102.19	0.51	down
231953_at	BPTF	bromodomain PHD finger transcription factor	0.0031426	0.00975	95.31	176.79	0.54	down
229625_at	GBP5	guanylate binding protein 5	0.0031453	0.00976	70.46	108.8	0.65	down
225477_s_at	NR2C2	nuclear receptor subfamily 2, group C, member 2	0.0031845	0.00985	79.87	140.12	0.57	down
225017_at	CCDC14	coiled-coil domain containing 14	0.0032727	0.01	60.36	113.64	0.53	down
226660_at	RPS6KB1	ribosomal protein S6 kinase, 70kDa, polypeptide 1	0.0032862	0.0101	28.4	46.4	0.61	down
236429_at	ZNF83	zinc finger protein 83	0.003349	0.0103	53.53	83.12	0.64	down
213457_at	MFHAS1	malignant fibrous histiocytoma amplified sequence 1	0.0034186	0.0104	19.09	29.08	0.66	down
232057_at	SLC7A6OS	solute carrier family 7, member 6 opposite strand	0.003463	0.0105	56.15	102.51	0.55	down
1555827_at	CCNL1	Cyclin L1	0.0034981	0.0106	31.8	57.03	0.56	down
227199_at	DIP2A	DIP2 disco-interacting protein 2 homolog A (Drosophila)	0.0034893	0.0106	49.31	82.09	0.6	down
243851_at	RAB3GAP2	RAB3 GTPase activating protein subunit 2 (non-catalytic)	0.0036627	0.011	73	143.44	0.51	down
1561923_a_at	SF3B14	Splicing factor 3B, 14 kDa subunit	0.003804	0.0114	38.72	71.36	0.54	down
213872_at	C6orf62	Chromosome 6 open reading frame 62	0.0038345	0.0115	21.9	34.34	0.64	down
235425_at	SGOL2	shugoshin-like 2 (S. pombe)	0.0039495	0.0118	24.29	42.45	0.57	down
225048_at	PHF10	PHD finger protein 10	0.0040099	0.0119	26.96	44.78	0.6	down
212947_at	SLC9A8	solute carrier family 9 (sodium/hydrogen exchanger), member 8	0.0039948	0.0119	29.92	46.34	0.65	down
212454_x_at	HNRPDL	heterogeneous nuclear ribonucleoprotein D-like	0.0041074	0.0122	64.48	107.92	0.6	down
242722_at	LMO7	LIM domain 7	0.0044203	0.0129	180.22	273.48	0.66	down
238736_at	REV3L	REV3-like, catalytic subunit of DNA polymerase zeta (yeast)	0.0043899	0.0129	27.11	51.47	0.53	down
1569453_a_at	LOC692247	hypothetical locus LOC692247	0.0044361	0.013	20.58	39.16	0.53	down
238528_at	UBR1	ubiquitin protein ligase E3 component n-recognin 1	0.0044857	0.0131	17.11	28.79	0.59	down
228637_at	ZDHHC1	zinc finger, DHHC-type containing 1	0.0045687	0.0133	11	18.04	0.61	down
1564053_a_at	YTHDF3	YTH domain family, member 3	0.0045956	0.0134	124.66	190.61	0.65	down
225705_at	CCDC45	coiled-coil domain containing 45	0.0048189	0.0139	33.97	60.47	0.56	down
202293_at	STAG1	stromal antigen 1	0.0048083	0.0139	13.79	28.93	0.48	down
227393_at	ANO9	anoctamin 9	0.0049687	0.0143	26.13	41.57	0.63	down
234295_at	DBR1	debranching enzyme homolog 1 (S. cerevisiae)	0.0050285	0.0144	21.71	34.17	0.64	down
224806_at	TRIM25	tripartite motif-containing 25	0.0050835	0.0145	170.87	278.21	0.61	down
235059_at	RAB12	RAB12, member RAS oncogene family	0.0050958	0.0146	119.82	182.16	0.66	down
227053_at	PACSIN1	protein kinase C and casein kinase substrate in neurons 1	0.0052163	0.0149	50.9	96.84	0.53	down
235906_at	TAF10	TAF10 RNA polymerase II, TATA box binding protein (TBP)-associated factor, 30kDa	0.0052962	0.015	325.52	495.18	0.66	down
214760_at	ZNF337	zinc finger protein 337	0.005282	0.015	17.5	29.96	0.58	down
227438_at	ALPK1	alpha-kinase 1	0.005371	0.0152	26.36	54.73	0.48	down
212604_at	MRPS31	mitochondrial ribosomal protein S31	0.0054792	0.0155	81.68	127.55	0.64	down
240061_at	PION	Pigeon homolog (Drosophila)	0.005587	0.0157	59.44	91.06	0.65	down
226268_at	RAB21	RAB21, member RAS oncogene family	0.0055592	0.0157	30.93	48.6	0.64	down
216979_at	NR4A3	nuclear receptor subfamily 4, group A, member 3	0.005627	0.0158	63.23	96.5	0.66	down
238504_at	C6orf57	chromosome 6 open reading frame 57	0.0057511	0.0161	17.58	28.7	0.61	down
228355_s_at	NDUFAF2	NADH dehydrogenase (ubiquinone) 1 alpha subcomplex, assembly factor 2	0.0059068	0.0165	287.92	578.64	0.5	down
1555281_x_at	ARMC8	armadillo repeat containing 8	0.0060251	0.0168	42.5	84.47	0.5	down
214059_at	IFI44	Interferon-induced protein 44	0.0062658	0.0173	31.66	47.81	0.66	down
227575_s_at	C14orf102	chromosome 14 open reading frame 102	0.0063658	0.0175	53.85	94.13	0.57	down
212693_at	MDN1	MDN1, midasin homolog (yeast)	0.0064617	0.0177	175.19	288.29	0.61	down
241751_at	OFD1	oral-facial-digital syndrome 1	0.0066319	0.0181	22.7	55.8	0.41	down
1553725_s_at	ZNF644	zinc finger protein 644	0.0068631	0.0187	15.43	26.32	0.59	down
213856_at	CD47	CD47 molecule	0.0069035	0.0188	35.06	76.82	0.46	down
222672_at	LYRM4	LYR motif containing 4	0.0076741	0.0205	53.85	87.27	0.62	down
1563321_s_at	MLLT10	myeloid/lymphoid or mixed-lineage leukemia (trithorax homolog, Drosophila); translocated to, 10	0.0079537	0.0211	33.6	84.01	0.4	down
227045_at	ZNF614	zinc finger protein 614	0.0079319	0.0211	41.03	63.94	0.64	down
1559954_s_at	DDX42	DEAD (Asp-Glu-Ala-Asp) box polypeptide 42	0.0080946	0.0214	40.87	61.9	0.66	down
228817_at	ALG9	asparagine-linked glycosylation 9, alpha-1,2-mannosyltransferase homolog (S. cerevisiae)	0.0082428	0.0216	177.77	287.46	0.62	down
234942_s_at	DNTTIP1	deoxynucleotidyltransferase, terminal, interacting protein 1	0.0082478	0.0216	976.47	1745.44	0.56	down
223413_s_at	LYAR	Ly1 antibody reactive homolog (mouse)	0.0083271	0.0218	28.75	58.27	0.49	down
37384_at	PPM1F	protein phosphatase, Mg2+/Mn2+ dependent, 1F	0.0084411	0.022	147.39	262.97	0.56	down
201799_s_at	OSBP	oxysterol binding protein	0.0085522	0.0221	12.17	20.38	0.6	down
227670_at	ZNF75A	zinc finger protein 75a	0.0088213	0.0227	1791.96	2905.91	0.62	down
213300_at	ATG2A	ATG2 autophagy related 2 homolog A (S. cerevisiae)	0.0089804	0.0231	20.81	31.37	0.66	down
213971_s_at	LOC100292841	similar to KIAA0160	0.0091154	0.0233	30.77	52.72	0.58	down
225584_at	HCG18	HLA complex group 18	0.0092284	0.0235	176.5	329.74	0.54	down
203542_s_at	KLF9	Kruppel-like factor 9	0.0093365	0.0238	55.44	90.4	0.61	down
225627_s_at	CACHD1	cache domain containing 1	0.0094612	0.024	23.16	38.06	0.61	down
208797_s_at	GOLGA8A	golgin A8 family, member A	0.0097582	0.0247	14.82	22.85	0.65	down
229982_at	QSER1	glutamine and serine rich 1	0.0098983	0.025	146.84	251.12	0.58	down
225569_at	EIF2C2	Eukaryotic translation initiation factor 2C, 2	0.010269	0.0258	78.85	118.97	0.66	down
222139_at	KIAA1466	KIAA1466 gene	0.010293	0.0258	56.14	85.14	0.66	down
228290_at	PLK1S1	Polo-like kinase 1 substrate 1	0.0103367	0.0259	1009.47	1728.2	0.58	down
215611_at	TCF12	transcription factor 12	0.010597	0.0264	70.24	115.25	0.61	down
201996_s_at	SPEN	spen homolog, transcriptional regulator (Drosophila)	0.0107017	0.0266	994.51	1520.07	0.65	down
214583_at	DDI2	DNA-damage inducible 1 homolog 2 (S. cerevisiae)	0.0110544	0.0273	69.55	116.54	0.6	down
214765_s_at	NAAA	N-acylethanolamine acid amidase	0.0110348	0.0273	28.39	43.51	0.65	down
215921_at	NPIPL3	nuclear pore complex interacting protein-like 3	0.0113488	0.0279	73.94	120.4	0.61	down
210034_s_at	RPL5	ribosomal protein L5	0.0114316	0.0281	354.4	554.38	0.64	down
212546_s_at	FRYL	FRY-like	0.0116347	0.0285	24.25	38.65	0.63	down
226344_at	ZMAT1	zinc finger, matrin type 1	0.0118754	0.029	1701.2	2934.54	0.58	down
226922_at	RANBP2	RAN binding protein 2	0.0120048	0.0292	41.32	71.14	0.58	down
212847_at	FUBP1	Far upstream element (FUSE) binding protein 1	0.0121084	0.0294	97.28	147.63	0.66	down
228468_at	MASTL	microtubule associated serine/threonine kinase-like	0.0129584	0.0312	23.63	43.57	0.54	down
226025_at	ANKRD28	ankyrin repeat domain 28	0.0130876	0.0314	36.66	66.75	0.55	down
212232_at	FNBP4	formin binding protein 4	0.0130997	0.0314	132.38	212.12	0.62	down
201158_at	NMT1	N-myristoyltransferase 1	0.0131674	0.0316	28.02	53.85	0.52	down
216952_s_at	LMNB2	lamin B2	0.0132537	0.0317	125.66	285.74	0.44	down
228517_at	MEAF6	MYST/Esa1-associated factor 6	0.0133147	0.0319	37.14	58.94	0.63	down
229099_at	C11orf83	chromosome 11 open reading frame 83	0.0139365	0.0331	23.31	40.21	0.58	down
215931_s_at	ARFGEF2	ADP-ribosylation factor guanine nucleotide-exchange factor 2 (brefeldin A-inhibited)	0.0141588	0.0336	29.96	46.31	0.65	down
211930_at	HNRNPA3	heterogeneous nuclear ribonucleoprotein A3	0.0146006	0.0344	17.65	27.55	0.64	down
229981_at	SNX5	sorting nexin 5	0.0154348	0.036	121.42	210.51	0.58	down
226419_s_at	FLJ44342	hypothetical LOC645460	0.0156906	0.0365	26.86	42.01	0.64	down
214241_at	NDUFB8	NADH dehydrogenase (ubiquinone) 1 beta subcomplex, 8, 19kDa	0.0169805	0.039	35.95	66.11	0.54	down
225149_at	PCID2	PCI domain containing 2	0.0169691	0.039	70.36	123.08	0.57	down
213341_at	FEM1C	fem-1 homolog c (C. elegans)	0.0184385	0.0418	86.46	144.23	0.6	down
232083_at	KIF16B	kinesin family member 16B	0.0194695	0.0438	35.89	58.56	0.61	down
225327_at	KIAA1370	KIAA1370	0.0200588	0.0448	192.76	365.78	0.53	down
225588_s_at	TMEM129	transmembrane protein 129	0.0201387	0.0449	135.03	237.15	0.57	down
1555938_x_at	VIM	vimentin	0.0205594	0.0457	465.81	770.25	0.6	down
1557529_at	C12orf51	chromosome 12 open reading frame 51	0.0208069	0.0462	105.38	165.64	0.64	down
229295_at	LOC150166	hypothetical protein LOC150166	0.0209461	0.0464	37.82	62.11	0.61	down
215030_at	GRSF1	G-rich RNA sequence binding factor 1	0.0210984	0.0467	98.03	160.48	0.61	down
216350_s_at	ZNF10	zinc finger protein 10	0.0212945	0.047	19.12	29.96	0.64	down
204270_at	SKI	v-ski sarcoma viral oncogene homolog (avian)	0.0215131	0.0474	1018.26	1653.93	0.62	down
