# Supplementary material for: CD4 T-cell transcriptome analysis reveals aberrant regulation of STAT3 and Wnt signaling pathways in rheumatoid arthritis: evidence from a case–control study
Source: Arthritis Res Ther. 2015 Mar 22;17(1):76. doi: 10.1186/s13075-015-0590-9 (PMC4392874; doi:10.1186/s13075-015-0590-9)
Supplement: Additional file 7: Table S7. — A table listing the 111 differentially expressed (DE) genes involved in apoptosis process. [file 13075_2015_590_MOESM7_ESM.xlsx]

## Sheet: GO_ apoptosis
probe set ID	Gene symbol	Description	p-value	FDR	Geom mean of intensities in rheumatoid arthritis group	Geom mean of intensities in control group	Fold-change	UPorDOWN
215111_s_at	TSC22D1	TSC22 domain family, member 1	0.0001881	0.000947	96.74	165.09	0.59	down
227088_at	PDE5A	phosphodiesterase 5A, cGMP-specific	0.0206493	0.0458	44.91	27.78	1.62	up
228618_at	PEAR1	platelet endothelial aggregation receptor 1	6.79e-05	0.000407	84.43	44.02	1.92	up
236140_at	GCLM	glutamate-cysteine ligase, modifier subunit	0.0032037	0.00989	45.7	26.57	1.72	up
241985_at	JMY	junction mediating and regulatory protein, p53 cofactor	0.0003624	0.00163	308.22	167.72	1.84	up
241819_at	TNFSF8	tumor necrosis factor (ligand) superfamily, member 8	9.69e-05	0.000546	100.95	56.44	1.79	up
227335_at	DIDO1	death inducer-obliterator 1	2.08722e-11	3.19605e-11	166.83	88.9	1.88	up
232466_at	CUL4A	Cullin 4A	0.0080068	0.0212	980.5	552.86	1.77	up
225330_at	IGF1R	insulin-like growth factor 1 receptor	3.6e-06	3.47e-05	26.6	12.78	2.08	up
227751_at	PDCD5	programmed cell death 5	0.0030158	0.00944	127.2	76.2	1.67	up
222152_at	PDCD6	Programmed cell death 6	7.86664e-07	8.37968e-07	251.72	143.11	1.76	up
235980_at	PIK3CA	Phosphoinositide-3-kinase, catalytic, alpha polypeptide	0.0006409	0.00264	401.26	235.77	1.7	up
239014_at	CCAR1	Cell division cycle and apoptosis regulator 1	0.0056676	0.0159	135.17	77.97	1.73	up
229642_at	ARHGEF7	Rho guanine nucleotide exchange factor (GEF) 7	0.001213	0.00443	22.82	37.66	0.61	down
238760_at	YARS	tyrosyl-tRNA synthetase	1.36e-05	0.000106	60.01	102.02	0.59	down
237107_at	PRKRA	protein kinase, interferon-inducible double stranded RNA dependent activator	5.04e-05	0.000317	316.31	198.38	1.59	up
223117_s_at	USP47	ubiquitin specific peptidase 47	4.44089e-16	1.14528e-15	80.33	168.77	0.48	down
226660_at	RPS6KB1	ribosomal protein S6 kinase, 70kDa, polypeptide 1	0.0032862	0.0101	28.4	46.4	0.61	down
214048_at	MBD4	methyl-CpG binding domain protein 4	1.18481e-09	1.59057e-09	15.03	51.71	0.29	down
226048_at	MAPK8	mitogen-activated protein kinase 8	1.85e-05	0.000136	32.4	81.1	0.4	down
201370_s_at	CUL3	cullin 3	4e-07	5.59e-06	53.3	137.06	0.39	down
212894_at	SUPV3L1	suppressor of var1, 3-like 1 (S. cerevisiae)	0.0005899	0.00246	235.07	387.63	0.61	down
37152_at	PPARD	peroxisome proliferator-activated receptor delta	0.0001832	0.000927	212.11	484.6	0.44	down
203447_at	PSMD5	proteasome (prosome, macropain) 26S subunit, non-ATPase, 5	0.0006919	0.00281	68.23	141.87	0.48	down
212218_s_at	FASN	fatty acid synthase	6e-06	5.33e-05	105.44	315.87	0.33	down
202405_at	TIAL1	TIA1 cytotoxic granule-associated RNA binding protein-like 1	2e-07	3.05e-06	35.32	68.78	0.51	down
221616_s_at	TAF9B	TAF9B RNA polymerase II, TATA box binding protein (TBP)-associated factor, 31kDa	1.93e-05	0.000142	232.9	408.34	0.57	down
214917_at	PRKAA1	protein kinase, AMP-activated, alpha 1 catalytic subunit	8.5e-06	7.15e-05	100.14	174.78	0.57	down
212628_at	PKN2	protein kinase N2	9.48e-05	0.000537	63.51	145.17	0.44	down
214228_x_at	TNFRSF4	tumor necrosis factor receptor superfamily, member 4	0.0003423	0.00156	155.46	82.76	1.88	up
227492_at	OCLN	occludin	3.66e-05	0.000243	587.26	305.98	1.92	up
208650_s_at	CD24	CD24 molecule	7.37995e-08	8.44243e-08	1348.05	682.39	1.98	up
216979_at	NR4A3	nuclear receptor subfamily 4, group A, member 3	0.005627	0.0158	63.23	96.5	0.66	down
1555372_at	BCL2L11	BCL2-like 11 (apoptosis facilitator)	0.0002415	0.00118	285.64	170.29	1.68	up
216248_s_at	NR4A2	nuclear receptor subfamily 4, group A, member 2	0	0	108.39	199.16	0.54	down
241027_at	OPA1	optic atrophy 1 (autosomal dominant)	0.0093904	0.0239	139.65	78.42	1.78	up
201681_s_at	DLG5	discs, large homolog 5 (Drosophila)	0.0036258	0.0109	770	406.86	1.89	up
212723_at	JMJD6	jumonji domain containing 6	1e-07	1.69e-06	366.56	177.95	2.06	up
212171_x_at	VEGFA	vascular endothelial growth factor A	0.0019522	0.00652	483.04	300.89	1.61	up
234411_x_at	CD44	CD44 molecule (Indian blood group)	0.0005604	0.00236	157.33	92.61	1.7	up
1554997_a_at	PTGS2	prostaglandin-endoperoxide synthase 2 (prostaglandin G/H synthase and cyclooxygenase)	1.46e-05	0.000113	131.85	69.06	1.91	up
242176_at	MEF2A	Myocyte enhancer factor 2A	0.0002631	0.00126	291.39	144.47	2.02	up
225979_at	PLEKHG2	pleckstrin homology domain containing, family G (with RhoGef domain) member 2	0.0002733	0.0013	29.88	17.62	1.7	up
1569827_at	ATG7	ATG7 autophagy related 7 homolog (S. cerevisiae)	0.0032266	0.00994	527.07	332.24	1.59	up
213532_at	ADAM17	ADAM metallopeptidase domain 17	0.0002415	0.00118	64.25	38.87	1.65	up
225149_at	PCID2	PCI domain containing 2	0.0169691	0.039	70.36	123.08	0.57	down
204780_s_at	FAS	Fas (TNF receptor superfamily, member 6)	0.0017472	0.00594	28.44	50.23	0.57	down
214315_x_at	CALR	calreticulin	0.0007399	0.00296	104.51	166.08	0.63	down
229415_at	CYCS	cytochrome c, somatic	2.22045e-16	6.10104e-16	781.81	226.29	3.45	up
244811_at	PHIP	pleckstrin homology domain interacting protein	2.03196e-07	2.23744e-07	30.25	76.62	0.39	down
214578_s_at	ROCK1	Rho-associated, coiled-coil containing protein kinase 1	2.59082e-12	4.30339e-12	1426.91	477.73	2.99	up
213596_at	CASP4	caspase 4, apoptosis-related cysteine peptidase	1e-06	1.21e-05	21.35	44.19	0.48	down
1555938_x_at	VIM	vimentin	0.0205594	0.0457	465.81	770.25	0.6	down
212089_at	LMNA	lamin A/C	0.0001642	0.000847	36.37	21.51	1.69	up
233314_at	PTEN	phosphatase and tensin homolog	4.2e-06	3.96e-05	16.36	10.01	1.63	up
212977_at	CXCR7	chemokine (C-X-C motif) receptor 7	2.5e-06	2.56e-05	257.06	121.7	2.11	up
1553681_a_at	PRF1	perforin 1 (pore forming protein)	0.0034919	0.0106	23.94	13.39	1.79	up
212099_at	RHOB	ras homolog gene family, member B	0.0005944	0.00247	130.97	81.1	1.61	up
206359_at	SOCS3	suppressor of cytokine signaling 3	0.000865	0.00336	17.4	28.08	0.62	down
237180_at	PSME4	Proteasome (prosome, macropain) activator subunit 4	0.0001158	0.000639	209.02	110.88	1.89	up
1562031_at	JAK2	Janus kinase 2	1.61e-05	0.000122	150.18	80.53	1.87	up
236988_x_at	ITGB2	integrin, beta 2 (complement component 3 receptor 3 and 4 subunit)	0.0080961	0.0214	42.35	20.76	2.04	up
222538_s_at	APPL1	adaptor protein, phosphotyrosine interaction, PH domain and leucine zipper containing 1	2e-06	2.18e-05	842.06	325.1	2.59	up
229010_at	CBL	Cas-Br-M (murine) ecotropic retroviral transforming sequence	0	0	158.59	71.41	2.22	up
225565_at	CREB1	cAMP responsive element binding protein 1	3.6956e-08	4.41669e-08	14.38	71.11	0.2	down
228315_at	ZMAT3	zinc finger, matrin type 3	0	0	98.79	261.62	0.38	down
236259_at	STK4	serine/threonine kinase 4	0	0	20.97	52.93	0.4	down
231775_at	TNFRSF10A	tumor necrosis factor receptor superfamily, member 10a	1.4988e-14	3.17013e-14	30.16	78.96	0.38	down
201008_s_at	TXNIP	thioredoxin interacting protein	2.1e-06	2.27e-05	142.82	330.41	0.43	down
227817_at	PRKCB	protein kinase C, beta	2.22045e-16	6.10104e-16	628.36	277.75	2.26	up
225115_at	HIPK2	homeodomain interacting protein kinase 2	2.4e-06	2.48e-05	63.16	26.76	2.36	up
236356_at	NDUFS1	NADH dehydrogenase (ubiquinone) Fe-S protein 1, 75kDa (NADH-coenzyme Q reductase)	0.0206478	0.0458	69.1	31.47	2.2	up
200607_s_at	RAD21	RAD21 homolog (S. pombe)	0.0075251	0.0201	75.93	33.61	2.26	up
201085_s_at	SON	SON DNA binding protein	0.0008813	0.00341	122.46	53.11	2.31	up
208965_s_at	IFI16	interferon, gamma-inducible protein 16	0.0008732	0.00339	59.96	119.32	0.5	down
213229_at	DICER1	dicer 1, ribonuclease type III	6.66134e-16	1.67387e-15	28.73	66.22	0.43	down
235222_x_at	XIAP	X-linked inhibitor of apoptosis	0.0013464	0.00484	1076.66	402	2.68	up
226116_at	DFFA	DNA fragmentation factor, 45kDa, alpha polypeptide	1.5e-06	1.7e-05	143.55	274.11	0.52	down
201158_at	NMT1	N-myristoyltransferase 1	0.0131674	0.0316	28.02	53.85	0.52	down
227608_at	YY1AP1	YY1 associated protein 1	0.0047256	0.0137	78.59	32.8	2.4	up
200658_s_at	PHB	prohibitin	9.99201e-16	2.44804e-15	85.95	279.15	0.31	down
1568964_x_at	SPN	sialophorin	0.0006133	0.00254	33.59	14.84	2.26	up
217644_s_at	SOS2	son of sevenless homolog 2 (Drosophila)	1.6e-06	1.79e-05	20.72	64.23	0.32	down
216450_x_at	HSP90B1	heat shock protein 90kDa beta (Grp94), member 1	5.9e-05	0.000362	66.72	28.32	2.36	up
1559227_s_at	VHL	von Hippel-Lindau tumor suppressor	0.0073742	0.0198	51.62	23.16	2.23	up
201235_s_at	BTG2	BTG family, member 2	1.15085e-09	1.55206e-09	71.8	747.35	0.096	down
201083_s_at	BCLAF1	BCL2-associated transcription factor 1	1.01276e-09	1.37848e-09	36.61	73.68	0.5	down
201635_s_at	FXR1	fragile X mental retardation, autosomal homolog 1	0.0023048	0.00753	88.35	37.07	2.38	up
238738_at	PSMD7	Proteasome (prosome, macropain) 26S subunit, non-ATPase, 7	0.0002443	0.00119	21.75	51.99	0.42	down
212249_at	PIK3R1	phosphoinositide-3-kinase, regulatory subunit 1 (alpha)	1.92e-05	0.000141	54.87	95.16	0.58	down
204270_at	SKI	v-ski sarcoma viral oncogene homolog (avian)	0.0215131	0.0474	1018.26	1653.93	0.62	down
222895_s_at	BCL11B	B-cell CLL/lymphoma 11B (zinc finger protein)	0.0028213	0.00891	18.69	10.23	1.83	up
1559954_s_at	DDX42	DEAD (Asp-Glu-Ala-Asp) box polypeptide 42	0.0080946	0.0214	40.87	61.9	0.66	down
228929_at	DNASE1	deoxyribonuclease I	0.0073065	0.0197	128.46	63.28	2.03	up
39729_at	PRDX2	peroxiredoxin 2	0.0037674	0.0113	110.99	59.46	1.87	up
202969_at	DYRK2	dual-specificity tyrosine-(Y)-phosphorylation regulated kinase 2	1e-06	1.21e-05	40.55	23.64	1.72	up
237367_x_at	CFLAR	CASP8 and FADD-like apoptosis regulator	0.0003103	0.00144	42.57	22.44	1.9	up
225661_at	IFNAR1	interferon (alpha, beta and omega) receptor 1	0.0004589	0.002	122.52	56.85	2.16	up
208875_s_at	PAK2	p21 protein (Cdc42/Rac)-activated kinase 2	0.0142957	0.0338	192.8	119.88	1.61	up
223519_at	ZAK	sterile alpha motif and leucine zipper containing kinase AZK	0.0003364	0.00154	75.25	43.24	1.74	up
1553725_s_at	ZNF644	zinc finger protein 644	0.0068631	0.0187	15.43	26.32	0.59	down
226364_at	HIP1	Huntingtin interacting protein 1	0.000294	0.00138	105.58	59.75	1.77	up
226507_at	PAK1	p21 protein (Cdc42/Rac)-activated kinase 1	2.33e-05	0.000166	27.51	16.27	1.69	up
1552263_at	MAPK1	mitogen-activated protein kinase 1	1.62958e-05	1.69292e-05	1149.24	661.65	1.74	up
215051_x_at	AIF1	allograft inflammatory factor 1	7.11e-05	0.000424	63.5	38.03	1.67	up
213275_x_at	CTSB	cathepsin B	0.0003581	0.00161	74.2	41.57	1.79	up
212807_s_at	SORT1	sortilin 1	1.71209e-07	1.89231e-07	21.67	12.01	1.8	up
215537_x_at	DDAH2	dimethylarginine dimethylaminohydrolase 2	0.0002463	0.00119	18.69	34.75	0.54	down
37384_at	PPM1F	protein phosphatase, Mg2+/Mn2+ dependent, 1F	0.0084411	0.022	147.39	262.97	0.56	down
213668_s_at	SOX4	SRY (sex determining region Y)-box 4	1.03029e-13	1.95422e-13	35.3	73.95	0.48	down
204131_s_at	FOXO3	forkhead box O3	0.0026752	0.00854	38.27	22.99	1.66	up
